# Supplementary material for: Assessment of the DNA barcode libraries for the study of the poorly-known rove beetle (Staphylinidae) fauna of West Siberia
Source: Biodivers Data J. 2023 Dec 20;11:e115477. doi: 10.3897/BDJ.11.e115477 (PMC10755746; doi:10.3897/BDJ.11.e115477)
Supplement: Supplementary material 2 — Lists of Staphylinidae species from three study regions [file bdj-11-e115477-s002.xlsx]

## Sheet: West Siberia
Species
Achenium humile
Acidota crenata
Acidota cruentata
Acidota quadrata
Acrolocha pliginskii
Acrotona aterrima
Acrotona convergens
Acrotona exigua
Acrotona obfuscata
Acrotona parvula
Acrotona pygmaea
Acrotona sylvicola
Acrulia inflata
Aleochara bilineata
Aleochara binotata
Aleochara bipustulata
Aleochara brevipennis
Aleochara curtula
Aleochara diversa
Aleochara fumata
Aleochara funebris
Aleochara laevigata
Aleochara lanuginosa
Aleochara lepidoptera
Aleochara lygaea
Aleochara milleri
Aleochara moerens
Aleochara parvicornis
Aleochara pernigra
Aleochara spissicornis
Aleochara tristis
Aleochara villosa
Alianta curta
Aloconota gregaria
Amarochara umbrosa
Amidobia talpa
Amischa analis
Amischa bifoveolata
Amischa sahlbergi
Anaulacaspis nigra
Anomognathus cuspidatus
Anotylus insecatus
Anotylus inustus
Anotylus nitidulus
Anotylus rugosoides
Anotylus rugosus
Anotylus sculpturatus
Anotylus tetracarinatus
Anthobium atrocephalum
Anthobium melanocephalum
Anthophagus alpinus
Anthophagus angusticollis
Anthophagus caraboides
Anthophagus omalinus
Aploderus caelatus
Arpedium brachypterum
Arpedium brunnescens
Arpedium puncticolle
Arpedium quadrum
Arpedium tenue
Arrhenopeplus tesserula
Astenus gracilis
Astenus procerus
Atheta aeneipennis
Atheta altaica
Atheta amicula
Atheta aquatica
Atheta arctica
Atheta atramentaria
Atheta atricolor
Atheta banghaasi
Atheta basicornis
Atheta benickiella
Atheta boleticola
Atheta brachyptera
Atheta britteni
Atheta canescens
Atheta castanoptera
Atheta cauta
Atheta celata
Atheta corvina
Atheta crassicornis
Atheta dadopora
Atheta debilis
Atheta depressicollis
Atheta elongatula
Atheta fallaciosa
Atheta gagatina
Atheta graminicola
Atheta gyllenhalii
Atheta hygrobia
Atheta hypnorum
Atheta laevana
Atheta lapponica
Atheta laticeps
Atheta laticollis
Atheta lativentris
Atheta lebedevoensis
Atheta lioglutoides
Atheta longicornis
Atheta malleus
Atheta melanaria
Atheta melanocera
Atheta nigritula
Atheta occulta
Atheta oreophila
Atheta palleola
Atheta pallidicornis
Atheta paracrassicornis
Atheta pilicornis
Atheta pittionii
Atheta polaris
Atheta ripicola
Atheta sodalis
Atheta sordidula
Atheta strandiella
Atheta subtilis
Atheta terminalis
Atheta tmolosensis
Atheta vaga
Atheta volans
Atrecus pilicornis
Autalia longicornis
Bibloplectus ambiguus
Bisnius cephalotes
Bisnius fimetarius
Bisnius friebi
Bisnius longicollis
Bisnius nigriventris
Bisnius nitidulus
Bisnius puella
Bisnius scribae
Bisnius sordidus
Bisnius spermophili
Bledius bicornis
Bledius denticollis
Bledius dissimilis
Bledius erraticus
Bledius fergussoni
Bledius gallicus
Bledius littoralis
Bledius opacus
Bledius pallipes
Bledius poppiusi
Bledius procerulus
Bledius rugosulus
Bledius spectabilis
Bledius subterraneus
Bledius tenenbaumi
Bledius tricornis
Bolitobius castaneus
Bolitobius cingulatus
Bolitochara obliqua
Bolitochara pulchra
Boreaphilus henningianus
Boreophilia eremita
Boreophilia fusca
Boreophilia insecuta
Boreophilia islandica
Boreophilia subplana
Boreophilia vega
Boreostiba sibirica
Brachygluta fossulata
Brachygluta haematica
Brachyusa concolor
Bryaxis bulbifer
Bryophacis crassicornis
Bryophacis maklini
Bryophacis rufus
Bryoporus cernuus
Bythinus macropalpus
Calodera aethiops
Calodera nigrita
Carpelimus bilineatus
Carpelimus corticinus
Carpelimus despectus
Carpelimus elongatulus
Carpelimus exiguus
Carpelimus foveolatus
Carpelimus gracilis
Carpelimus impressus
Carpelimus lindrothi
Carpelimus manchuricus
Carpelimus modestus
Carpelimus obesus
Carpelimus poppiusi
Carpelimus pusillus
Carpelimus rivularis
Carpelimus subtilis
Carphacis striatus
Cephalocousya nivicola
Cilea silphoides
Coprophilus schubertii
Creophilus maxillosus
Cylletron nivale
Cypha laeviuscula
Dasygnypeta velata
Deinopsis erosa
Deleaster dichrous
Deliphrum tectum
Devia prospera
Dianous coerulescens
Dilacra luteipes
Dilacra vilis
Dinaraea aequata
Dinaraea angustula
Dinaraea arcana
Dinaraea linearis
Dinothenarus fossor
Dinothenarus pubescens
Dinothenarus sibiricus
Dochmonota clancula
Dochmonota rudiventris
Dropephylla puella
Drusilla canaliculata
Eccoptolonthus rutiliventris
Encephalus complicans
Erichsonius cinerascens
Euaesthetus bipunctatus
Euaesthetus ruficapillus
Euaesthetus ruficollis
Euaesthetus superlatus
Euconnus claviger
Eudectus whitei
Euplectus brunneus
Euplectus karstenii
Euplectus kirbii
Eusphalerum luteum
Eusphalerum minutum
Eusphalerum sibiricum
Eusphalerum subsolanum
Eusphalerum tenenbaumi
Eutheia linearis
Falagria caesa
Falagria sulcatula
Gabrius appendiculatus
Gabrius astutus
Gabrius austriacus
Gabrius nigritulus
Gabrius osseticus
Gabrius sphagnicola
Gabrius splendidulus
Gabrius trossulus
Gabronthus thermarum
Geodromicus plagiatus
Geostiba circellaris
Gnypeta caerulea
Gnypeta canaliculata
Gnypeta carbonaria
Gnypeta cavicollis
Gymnusa atra
Gymnusa brevicollis
Gyrohypnus angustatus
Gyrohypnus atratus
Gyrohypnus fracticornis
Gyrohypnus punctulatus
Gyrophaena affinis
Gyrophaena bihamata
Gyrophaena boleti
Gyrophaena congrua
Gyrophaena fasciata
Gyrophaena gentilis
Gyrophaena joyi
Gyrophaena joyioides
Gyrophaena manca
Gyrophaena nana
Gyrophaena nitidula
Gyrophaena obsoleta
Gyrophaena orientalis
Gyrophaena polita
Gyrophaena poweri
Gyrophaena pseudonana
Gyrophaena pulchella
Gyrophaena rugipennis
Gyrophaena strictula
Heterothops dissimilis
Heterothops praevius
Heterothops quadripunctulus
Heterothops tenuiventris
Holoboreaphilus nordenskioldi
Homalota nigricans
Homalota plana
Hydrosmecta subtilissima
Hygronoma dimidiata
Hygropora cunctans
Hypnogyra angularis
Ilyobates bennetti
Ischnopoda leucopus
Ischnopoda umbratica
Ischnosoma bergrothi
Ischnosoma longicorne
Ischnosoma splendidum
Lamprinodes saginatus
Lathrobium brunnipes
Lathrobium dimidiatipenne
Lathrobium elongatum
Lathrobium flavipes
Lathrobium fovulum
Lathrobium geminum
Lathrobium impressum
Lathrobium latum
Lathrobium longulum
Lathrobium poljarne
Lathrobium rufipenne
Leptacinus batychrus
Leptacinus formicetorum
Leptacinus pusillus
Leptacinus sulcifrons
Leptobium gracile
Leptusa fumida
Liogluta alpestris
Liogluta granigera
Liogluta longiuscula
Liogluta micans
Liogluta microptera
Liogluta turbida
Lobrathium indubium
Lomechusa emarginata
Lomechusa paradoxa
Lomechusa pubicollis
Lomechusoides sibiricus
Lomechusoides strumosus
Lordithon arcuatus
Lordithon bicolor
Lordithon lunulatus
Lordithon pulchellus
Lordithon speciosus
Lordithon thoracicus
Lordithon trimaculatus
Lypoglossa lateralis
Lyprocorrhe anceps
Manda mandibularis
Mannerheimia arctica
Mannerheimia brevipennis
Megalinus glabratus
Megarthrus denticollis
Megarthrus depressus
Megarthrus hemipterus
Megarthrus nitidulus
Megarthrus prosseni
Meotica exilis
Meotica filiformis
Metopsia clypeata
Micralymma brevilingue
Micropeplus laevipennis
Micropeplus porcatus
Mniusa grandiceps
Mniusa incrassata
Mocyta amplicollis
Mocyta clientula
Mocyta fungi
Mocyta orphana
Mycetoporus additus
Mycetoporus altaicus
Mycetoporus bimaculatus
Mycetoporus clavicornis
Mycetoporus glaber
Mycetoporus lepidus
Mycetoporus longulus
Mycetoporus maerkelii
Mycetoporus montanus
Mycetoporus mulsanti
Mycetoporus nigrans
Mycetoporus pachyraphis
Mycetoporus punctus
Myllaena dubia
Myllaena gracilis
Myllaena intermedia
Myllaena minuta
Neobisnius procerulus
Neobisnius villosulus
Neothetalia pulcherrima
Notothecta flavipes
Nudobius lentus
Ocalea badia
Ochthephilum fracticorne
Ocypus aeneocephalus
Ocypus fulvipennis
Ocypus fuscatus
Ocypus fuscoaeneus
Ocypus nitens
Ocypus ophthalmicus
Ocypus picipennis
Ocyusa maura
Oligota pusillima
Olisthaerus megacephalus
Olisthaerus substriatus
Olophrum boreale
Olophrum consimile
Olophrum fuscum
Olophrum latum
Olophrum rotundicolle
Omalium caesum
Omalium curtipenne
Omalium excavatum
Omalium oxyacanthae
Omalium rivulare
Omalium strigicolle
Ontholestes murinus
Ontholestes tessellatus
Othius angustus
Othius lapidicola
Othius punctulatus
Othius subuliformis
Oxypoda abdominalis
Oxypoda acuminata
Oxypoda advena
Oxypoda alternans
Oxypoda annularis
Oxypoda brachyptera
Oxypoda brevicornis
Oxypoda elongatula
Oxypoda flavicornis
Oxypoda funebris
Oxypoda haemorrhoa
Oxypoda hansseni
Oxypoda islandica
Oxypoda lentula
Oxypoda longipes
Oxypoda nigricornis
Oxypoda opaca
Oxypoda praecox
Oxypoda procerula
Oxypoda skalitzkyi
Oxypoda soror
Oxypoda togata
Oxyporus aequicollis
Oxyporus mannerheimii
Oxyporus maxillosus
Oxyporus rufus
Oxytelus laqueatus
Oxytelus piceus
Oxytelus sculptus
Paederus fuscipes
Paederus littoralis
Paederus riparius
Pella cognata
Pella humeralis
Pella limbata
Philonthus addendus
Philonthus albipes
Philonthus atratus
Philonthus binotatus
Philonthus carbonarius
Philonthus caucasicus
Philonthus chalceus
Philonthus cognatus
Philonthus concinnus
Philonthus confinis
Philonthus coprophilus
Philonthus corruscus
Philonthus corvinus
Philonthus cruentatus
Philonthus cyanipennis
Philonthus debilis
Philonthus decorus
Philonthus dimidiatipennis
Philonthus discoideus
Philonthus ebeninus
Philonthus ephippium
Philonthus fumarius
Philonthus furcifer
Philonthus kiautschauensis
Philonthus laminatus
Philonthus latiusculus
Philonthus lederi
Philonthus lepidus
Philonthus longicornis
Philonthus mannerheimi
Philonthus marginatus
Philonthus micans
Philonthus nigrita
Philonthus nitidus
Philonthus parvicornis
Philonthus politus
Philonthus poppiusi
Philonthus punctus
Philonthus quisquiliarius
Philonthus rectangulus
Philonthus rotundicollis
Philonthus rubripennis
Philonthus rufipes
Philonthus salinus
Philonthus sanguinolentus
Philonthus splendens
Philonthus subvirescens
Philonthus succicola
Philonthus tenuicornis
Philonthus transbaicalia
Philonthus umbratilis
Philonthus varians
Philonthus ventralis
Philonthus virgo
Phloeonomus pusillus
Phloeonomus sjobergi
Phloeopora nitidiventris
Phloeopora testacea
Phloeostiba lapponica
Phloeostiba plana
Phyllodrepa nigra
Phyllodrepa rufipennis
Phymatura brevicollis
Placusa atrata
Placusa complanata
Placusa depressa
Placusa pumilio
Placusa tachyporoides
Platydomene picipes
Platydracus fulvipes
Platydracus latebricola
Platydracus stercorarius
Platystethus arenarius
Platystethus capito
Platystethus cornutus
Platystethus nitens
Platystethus nodifrons
Porrhodites fenestralis
Proteinus altaicus
Proteinus brachypterus
Proteinus crenulatus
Proteinus laevigatus
Pselaphaulax dresdensis
Pselaphus heisei
Pycnoglypta heydeni
Pycnoglypta lurida
Pyroglossa canaliculata
Pyroglossa mirabilis
Pyroglossa opaca
Quedionuchus glaber
Quedionuchus plagiatus
Quedius altaicus
Quedius boopoides
Quedius boops
Quedius brevis
Quedius centrasiaticus
Quedius dilatatus
Quedius fellmani
Quedius fulgidus
Quedius fuliginosus
Quedius fulvicollis
Quedius jenisseensis
Quedius limbatus
Quedius longicornis
Quedius mesomelinus
Quedius microps
Quedius molochinus
Quedius ochripennis
Quedius paraboops
Quedius picipes
Quedius puncticollis
Quedius sublimbatus
Quedius tenellus
Rabigus pullus
Rabigus tenuis
Rhopalocerina clavigera
Rugilus angustatus
Rugilus geniculatus
Rugilus rufipes
Rugilus similis
Rybaxis longicornis
Scaphidium quadrimaculatum
Scaphisoma agaricinum
Scaphisoma assimile
Scaphisoma boleti
Scaphisoma boreale
Scaphisoma inopinatum
Scaphisoma limbatum
Scaphisoma subalpinum
Schistoglossa aubei
Schistoglossa gemina
Schistoglossa viduata
Scopaeus gracilis
Scopaeus laevigatus
Scopaeus pusillus
Sepedophilus bipustulatus
Sepedophilus constans
Sepedophilus immaculatus
Sepedophilus littoreus
Sepedophilus marshami
Sepedophilus pedicularius
Sepedophilus testaceus
Staphylinus erythropterus
Stenichnus bicolor
Stenus aereus
Stenus altaicus
Stenus argus
Stenus assequens
Stenus aterrimus
Stenus auriger
Stenus baicalensis
Stenus bifoveolatus
Stenus biguttatus
Stenus bilineatus
Stenus bimaculatus
Stenus binotatus
Stenus bohemicus
Stenus boops
Stenus calcaratus
Stenus canaliculatus
Stenus carbonarius
Stenus cautus
Stenus cephallenicus
Stenus cicindeloides
Stenus circularis
Stenus clavicornis
Stenus comma
Stenus confusus
Stenus crassus
Stenus europaeus
Stenus excubitor
Stenus exspectatus
Stenus flavipalpis
Stenus fornicatus
Stenus fossulatus
Stenus fuscipes
Stenus gibbicollis
Stenus glabellus
Stenus humboldti
Stenus humilis
Stenus hyperboreus
Stenus hypoproditor
Stenus immarginatus
Stenus incrassatus
Stenus jacuticus
Stenus juno
Stenus kiesenwetteri
Stenus kolbei
Stenus kongsbergensis
Stenus labilis
Stenus lagopodis
Stenus latifrons
Stenus latipennis
Stenus ludyi
Stenus lustrator
Stenus melanarius
Stenus morio
Stenus nanus
Stenus nigritulus
Stenus nitens
Stenus noctivagus
Stenus opticus
Stenus pallipes
Stenus pallitarsis
Stenus palposus
Stenus palustris
Stenus permundus
Stenus proditor
Stenus rigidus
Stenus rufomaculatus
Stenus ruralis
Stenus semiputatus
Stenus sibiricus
Stenus similis
Stenus strandi
Stenus sylvester
Stenus tarsalis
Stenus veselovae
Stenus wuesthoffi
Sunius propinquus
Syntomium aeneum
Tachinus absconditus
Tachinus arcticus
Tachinus basalis
Tachinus bernhaueri
Tachinus bicuspidatus
Tachinus bipustulatus
Tachinus brevipennis
Tachinus corticinus
Tachinus discoideus
Tachinus elongatus
Tachinus fimetarius
Tachinus instabilis
Tachinus laticollis
Tachinus lignorum
Tachinus marginatus
Tachinus marginellus
Tachinus pallipes
Tachinus proximus
Tachinus punctipennis
Tachinus rufipennis
Tachinus rufipes
Tachinus rufitarsis
Tachinus scapularis
Tachinus splendens
Tachinus subterraneus
Tachyporus abdominalis
Tachyporus atriceps
Tachyporus chrysomelinus
Tachyporus corpulentus
Tachyporus dispar
Tachyporus formosus
Tachyporus hypnorum
Tachyporus nitidulus
Tachyporus obscurellus
Tachyporus obtusus
Tachyporus pallidus
Tachyporus pulchellus
Tachyporus pusillus
Tachyporus quadriscopulatus
Tachyporus scitulus
Tachyporus solutus
Tachyporus terminalis
Tachyporus tersus
Tachyporus transversalis
Tachyusa coarctata
Tachyusa concinna
Tachyusa objecta
Tasgius morsitans
Tetartopeus baicalicus
Tetartopeus quadratus
Tetartopeus terminatus
Tetartopeus zetterstedti
Thinodromus arcuatus
Thinonoma atra
Tinotus morion
Tomoglossa luteicornis
Trichophya pilicornis
Trimium brevicorne
Tyrus mucronatus
Xantholinus dvoraki
Xantholinus laevigatus
Xantholinus linearis
Xantholinus longiventris
Xantholinus tricolor
Xylodromus depressus
Zyras collaris

## Sheet: Fennoscandia
Species
Achenium humile
Acidota crenata
Acidota cruentata
Acidota quadrata
Acrolocha minuta
Acrolocha pliginskii
Acrolocha sulcula
Acrostiba borealis
Acrotona aterrima
Acrotona benicki
Acrotona convergens
Acrotona exigua
Acrotona muscorum
Acrotona nigerrima
Acrotona obfuscata
Acrotona parens
Acrotona parvula
Acrotona pilosicollis
Acrotona pseudotenera
Acrotona pygmaea
Acrotona sylvicola
Acrotona troglodita
Acrulia inflata
Acylophorus glaberrimus
Acylophorus wagenschieberi
Agaricochara latissima
Aleochara bilineata
Aleochara binotata
Aleochara bipustulata
Aleochara brevipennis
Aleochara brundini
Aleochara cuniculorum
Aleochara curtula
Aleochara diversa
Aleochara fumata
Aleochara funebris
Aleochara gaudiuscula
Aleochara grisea
Aleochara haematoptera
Aleochara haemoptera
Aleochara inconspicua
Aleochara intricata
Aleochara laevigata
Aleochara lanuginosa
Aleochara lygaea
Aleochara maculata
Aleochara moerens
Aleochara moesta
Aleochara obscurella
Aleochara peeziana
Aleochara puberula
Aleochara punctatella
Aleochara ruficornis
Aleochara sanguinea
Aleochara signata
Aleochara spadicea
Aleochara sparsa
Aleochara spissicornis
Aleochara stichai
Aleochara suffusa
Aleochara tristis
Aleochara verna
Aleochara villosa
Alevonota gracilenta
Alevonota rufotestacea
Alianta incana
Aloconota coulsoni
Aloconota currax
Aloconota eichhoffi
Aloconota gregaria
Aloconota insecta
Aloconota languida
Aloconota longicollis
Aloconota philonthoides
Aloconota planifrons
Aloconota strandi
Aloconota subgrandis
Aloconota sulcifrons
Amarochara bonnairii
Amarochara forticornis
Amarochara umbrosa
Amauronyx maerkelii
Amidobia talpa
Amischa analis
Amischa andreasi
Amischa bifoveolata
Amischa decipiens
Amischa nigrofusca
Amischa setifera
Anaulacaspis nigra
Anomognathus cuspidatus
Anotylus clavatus
Anotylus complanatus
Anotylus fairmairei
Anotylus hamatus
Anotylus insecatus
Anotylus inustus
Anotylus maritimus
Anotylus mutator
Anotylus nitidulus
Anotylus petzi
Anotylus pumilus
Anotylus rugifrons
Anotylus rugosus
Anotylus saulcyi
Anotylus sculpturatus
Anotylus tetracarinatus
Anotylus tetratoma
Anthobium atrocephalum
Anthobium fusculum
Anthobium melanocephalum
Anthobium unicolor
Anthophagus alpinus
Anthophagus angusticollis
Anthophagus caraboides
Anthophagus omalinus
Aploderus caelatus
Aploderus caesus
Arpedium brachypterum
Arpedium brunnescens
Arpedium puncticolle
Arpedium quadrum
Arpedium tenue
Arrhenopeplus tesserula
Astenus gracilis
Astenus immaculatus
Astenus lyonessius
Astenus procerus
Astenus pulchellus
Atanygnathus terminalis
Atheta acutangula
Atheta aeneicollis
Atheta aeneipennis
Atheta allocera
Atheta altaica
Atheta amicula
Atheta angusticauda
Atheta aquatica
Atheta aquatilis
Atheta arctica
Atheta atomaria
Atheta atramentaria
Atheta autumnalis
Atheta basicornis
Atheta benickiella
Atheta boleticola
Atheta boletophila
Atheta boreella
Atheta botildae
Atheta britanniae
Atheta britteni
Atheta brunneipennis
Atheta cadaverina
Atheta canescens
Atheta castanoptera
Atheta cauta
Atheta celata
Atheta cinnamoptera
Atheta complana
Atheta confusa
Atheta contristata
Atheta corvina
Atheta crassicornis
Atheta cribrata
Atheta cribripennis
Atheta dadopora
Atheta debilis
Atheta debiloides
Atheta deformis
Atheta depressicollis
Atheta diversa
Atheta divisa
Atheta dwinensis
Atheta ebenina
Atheta ehnstroemi
Atheta elongatula
Atheta europaea
Atheta euryptera
Atheta excellens
Atheta excelsa
Atheta fallaciosa
Atheta fungicola
Atheta fungivora
Atheta gagatina
Atheta glabricula
Atheta glabriculoides
Atheta graminicola
Atheta grisea
Atheta gyllenhalii
Atheta hansseni
Atheta harwoodi
Atheta heymesi
Atheta hybrida
Atheta hygrobia
Atheta hygrotopora
Atheta hypnorum
Atheta incognita
Atheta indubia
Atheta intermedia
Atheta ischnocera
Atheta janssoni
Atheta kaiseriana
Atheta laevana
Atheta laevicauda
Atheta lapponica
Atheta laticeps
Atheta laticollis
Atheta lativentris
Atheta liliputana
Atheta liturata
Atheta longicornis
Atheta luridipennis
Atheta macrocera
Atheta mahleri
Atheta malleus
Atheta marcida
Atheta melanaria
Atheta melanocera
Atheta minuscula
Atheta monticola
Atheta mortuorum
Atheta munsteri
Atheta nesslingi
Atheta nidicola
Atheta nigra
Atheta nigripes
Atheta nigritula
Atheta nitella
Atheta oblita
Atheta obtusangula
Atheta occulta
Atheta pachycera
Atheta palleola
Atheta pallidicornis
Atheta palustris
Atheta pandionis
Atheta paracrassicornis
Atheta parapicipennis
Atheta parca
Atheta pfaundleri
Atheta picipennis
Atheta picipennoides
Atheta picipes
Atheta pilicornis
Atheta pittionii
Atheta platonoffi
Atheta polaris
Atheta procera
Atheta pseudoelongatula
Atheta puncticollis
Atheta ravilla
Atheta ripicola
Atheta scapularis
Atheta scotica
Atheta serrata
Atheta setigera
Atheta shurawskyi
Atheta sodalis
Atheta sodermani
Atheta sordidula
Atheta sparreschneideri
Atheta spatuloides
Atheta strandiella
Atheta subglabra
Atheta subsinuata
Atheta subterranea
Atheta subtilis
Atheta sundti
Atheta taxiceroides
Atheta terminalis
Atheta tmolosensis
Atheta triangulum
Atheta trinotata
Atheta vaga
Atheta vestita
Atheta volans
Atheta wireni
Atheta xanthopus
Atheta zosterae
Atrecus affinis
Atrecus longiceps
Atrecus pilicornis
Autalia impressa
Autalia longicornis
Autalia puncticollis
Autalia rivularis
Batrisodes adnexus
Batrisodes buqueti
Batrisodes delaporti
Batrisodes hubenthali
Batrisodes venustus
Bibloplectus ambiguus
Bibloplectus minutissimus
Bibloplectus spinosus
Bibloplectus tenebrosus
Bibloporus bicolor
Bibloporus mayeti
Bibloporus minutus
Bibloporus ultimus
Bisnius cephalotes
Bisnius diversipennis
Bisnius fimetarius
Bisnius nigriventris
Bisnius nitidulus
Bisnius parcus
Bisnius pseudoparcus
Bisnius puella
Bisnius scoticus
Bisnius sordidus
Bisnius subuliformis
Bledius arcticus
Bledius atricapillus
Bledius baudii
Bledius bernhaueri
Bledius bosnicus
Bledius condensus
Bledius crassicollis
Bledius defensus
Bledius denticollis
Bledius diota
Bledius dissimilis
Bledius erraticus
Bledius femoralis
Bledius fennicus
Bledius fergussoni
Bledius filipes
Bledius fontinalis
Bledius furcatus
Bledius fuscipes
Bledius gallicus
Bledius kutsae
Bledius lativentris
Bledius littoralis
Bledius longulus
Bledius nanus
Bledius occidentalis
Bledius opacus
Bledius pallipes
Bledius poppiusi
Bledius procerulus
Bledius spectabilis
Bledius subterraneus
Bledius talpa
Bledius terebrans
Bledius tibialis
Bledius tricornis
Bledius vilis
Bobitobus lunulatus
Bobitobus pulchellus
Bohemiellina flavipennis
Bolitobius castaneus
Bolitobius cingulatus
Bolitochara lucida
Bolitochara lunulata
Bolitochara mulsanti
Bolitochara obliqua
Bolitochara pulchra
Bolitochara tecta
Borboropora kraatzii
Boreaphilus henningianus
Boreophilia eremita
Boreophilia fusca
Boreophilia hercynica
Boreophilia hyperborea
Boreophilia insecuta
Boreophilia islandica
Boreophilia latifemorata
Boreophilia subplana
Boreostiba frigida
Boreostiba piligera
Boreostiba sibirica
Boreostiba thulea
Brachygluta fossulata
Brachygluta haematica
Brachygluta helferi
Brachygluta sinuata
Brachyusa concolor
Brundinia marina
Brundinia meridionalis
Bryaxis bulbifer
Bryaxis curtisii
Bryophacis crassicornis
Bryophacis maklini
Bryophacis rufus
Bryophacis rugipennis
Bryoporus cernuus
Bythinus burrellii
Bythinus macropalpus
Cafius sericeus
Cafius xantholoma
Callicerus obscurus
Callicerus rigidicornis
Calodera aethiops
Calodera lapponica
Calodera nigrita
Calodera protensa
Calodera riparia
Calodera rubens
Calodera rufescens
Calodera uliginosa
Carpelimus bilineatus
Carpelimus corticinus
Carpelimus despectus
Carpelimus elongatulus
Carpelimus erichsoni
Carpelimus exiguus
Carpelimus foveolatus
Carpelimus fuliginosus
Carpelimus gracilis
Carpelimus halophilus
Carpelimus impressus
Carpelimus lindrothi
Carpelimus manchuricus
Carpelimus modestus
Carpelimus obesus
Carpelimus pusillus
Carpelimus rivularis
Carpelimus schneideri
Carpelimus subtilis
Carpelimus zealandicus
Carphacis striatus
Centrotoma lucifuga
Cephalocousya nivicola
Cephennium gallicum
Cephennium thoracicum
Chanoma vorbringeri
Chennium bituberculatum
Cilea exilis
Cilea silphoides
Claviger longicornis
Claviger testaceus
Coprophilus striatulus
Coproporus colchicus
Coproporus immigrans
Cordalia obscura
Coryphiomorphus hyperboreus
Coryphium angusticolle
Cousya longitarsis
Crataraea suturalis
Creophilus maxillosus
Cylletron nivale
Cypha apicalis
Cypha aprilis
Cypha discoidea
Cypha laeviuscula
Cypha longicornis
Cypha norvegica
Cypha ovulum
Cypha pulicaria
Cypha punctum
Cypha seminulum
Cypha suecica
Cypha tarsalis
Cyphea curtula
Cyphea latiuscula
Dacrila fallax
Dadobia immersa
Dalotia coriaria
Dasygnypeta velata
Deinopsis erosa
Deleaster dichrous
Deliphrosoma macrocephalum
Deliphrosoma prolongatum
Deliphrum tectum
Devia prospera
Dexiogyia corticina
Dianous coerulescens
Diglotta sinuaticollis
Dilacra luteipes
Dilacra vilis
Dinaraea aequata
Dinaraea angustula
Dinaraea arcana
Dinaraea linearis
Dinarda dentata
Dinarda hagensii
Dinarda maerkelii
Dinothenarus pubescens
Dochmonota clancula
Dochmonota rudiventris
Dropephylla clavigera
Dropephylla gracilicornis
Dropephylla heeri
Dropephylla ioptera
Dropephylla koltzei
Dropephylla linearis
Dropephylla vilis
Drusilla canaliculata
Emus hirtus
Enalodroma hepatica
Encephalus complicans
Erichsonius cinerascens
Euaesthetus bipunctatus
Euaesthetus laeviusculus
Euaesthetus ruficapillus
Euaesthetus ruficollis
Euaesthetus superlatus
Eucnecosum tenue
Euconnus campestris
Euconnus claviger
Euconnus denticornis
Euconnus fimetarius
Euconnus hirticollis
Euconnus maklinii
Euconnus pragensis
Euconnus rutilipennis
Euconnus wetterhallii
Eudectus giraudi
Eupines impar
Euplectus bescidicus
Euplectus bonvouloiri
Euplectus brunneus
Euplectus decipiens
Euplectus duponti
Euplectus infirmus
Euplectus karstenii
Euplectus kirbii
Euplectus lapponicus
Euplectus mutator
Euplectus nanus
Euplectus piceus
Euplectus punctatus
Euplectus sanguineus
Euplectus signatus
Euplectus tholini
Eurodotina inquinula
Eurylophus grandiceps
Euryporus picipes
Euryusa castanoptera
Euryusa coarctata
Euryusa optabilis
Euryusa sinuata
Eusphalerum lapponicum
Eusphalerum longipenne
Eusphalerum luteum
Eusphalerum minutum
Eusphalerum primulae
Eusphalerum pseudaucupariae
Eusphalerum sorbi
Eusphalerum sorbicola
Eusphalerum torquatum
Eutheia linearis
Eutheia plicata
Eutheia schaumii
Eutheia scydmaenoides
Euthiconus conicicollis
Fagniezia impressa
Falagria caesa
Falagria sulcatula
Falagrioma thoracica
Gabrius appendiculatus
Gabrius astutoides
Gabrius austriacus
Gabrius bescidicus
Gabrius bishopi
Gabrius breviventer
Gabrius dufbergi
Gabrius exiguus
Gabrius expectatus
Gabrius exspectatus
Gabrius lividipes
Gabrius nigritulus
Gabrius osseticus
Gabrius piliger
Gabrius sphagnicola
Gabrius splendidulus
Gabrius subnigritulus
Gabrius tirolensis
Gabrius toxotes
Gabrius trossulus
Gabrius velox
Gabronthus sulcifrons
Gabronthus thermarum
Gauropterus fulgidus
Geodromicus hoejeri
Geodromicus longipes
Geodromicus nigrita
Geodromicus plagiatus
Geostiba circellaris
Gnathusa caribou
Gnathusa grandiceps
Gnypeta brincki
Gnypeta caerulea
Gnypeta carbonaria
Gnypeta ripicola
Gnypeta rubrior
Gnypeta sellmani
Gymnusa brevicollis
Gymnusa variegata
Gyrohypnus angustatus
Gyrohypnus atratus
Gyrohypnus fracticornis
Gyrohypnus punctulatus
Gyrophaena affinis
Gyrophaena bihamata
Gyrophaena boleti
Gyrophaena congrua
Gyrophaena fasciata
Gyrophaena gentilis
Gyrophaena hanseni
Gyrophaena joyi
Gyrophaena joyioides
Gyrophaena lucidula
Gyrophaena manca
Gyrophaena minima
Gyrophaena munsteri
Gyrophaena nana
Gyrophaena nitidula
Gyrophaena obsoleta
Gyrophaena orientalis
Gyrophaena poweri
Gyrophaena pseudonana
Gyrophaena pulchella
Gyrophaena rousi
Gyrophaena rugipennis
Gyrophaena strictula
Gyrophaena williamsi
Habrocerus capillaricornis
Halobrecta algae
Halobrecta flavipes
Hapalaraea pygmaea
Haploglossa gentilis
Haploglossa marginalis
Haploglossa nidicola
Haploglossa picipennis
Haploglossa pulla
Haploglossa villosula
Heterota plumbea
Heterothops balthasari
Heterothops binotatus
Heterothops dissimilis
Heterothops minutus
Heterothops praevius
Heterothops quadripunctulus
Heterothops stiglundbergi
Holoboreaphilus nordenskioeldi
Holobus apicatus
Holobus flavicornis
Homalota plana
Hydrosmecta delicatula
Hydrosmecta longula
Hydrosmecta subtilissima
Hydrosmecta tenella
Hygronoma dimidiata
Hygropora cunctans
Hygropora longicornis
Hylota ochracea
Hypnogyra angularis
Hypomedon debilicornis
Hypopycna rufula
Ilyobates bennetti
Ilyobates nigricollis
Ischnoglossa elegantula
Ischnoglossa obscura
Ischnoglossa prolixa
Ischnopoda leucopus
Ischnopoda scitula
Ischnopoda umbratica
Ischnosoma bergrothi
Ischnosoma longicorne
Ischnosoma splendidum
Lamprinodes saginatus
Lathrobium brunnipes
Lathrobium dilutum
Lathrobium elongatum
Lathrobium fovulum
Lathrobium fulvipenne
Lathrobium geminum
Lathrobium impressum
Lathrobium lineatocolle
Lathrobium longulum
Lathrobium pallidipenne
Lathrobium pallidum
Lathrobium quadratum
Lathrobium rufipenne
Leptacinus batychrus
Leptacinus formicetorum
Leptacinus intermedius
Leptacinus pusillus
Leptacinus sulcifrons
Leptoplectus spinolae
Leptusa fumida
Leptusa norvegica
Leptusa pulchella
Leptusa ruficollis
Lesteva hanseni
Lesteva longoelytrata
Lesteva monticola
Lesteva pubescens
Lesteva punctata
Lesteva sicula
Liogluta alpestris
Liogluta constricta
Liogluta granigera
Liogluta longiuscula
Liogluta micans
Liogluta microptera
Liogluta pagana
Lithocharis nigriceps
Lithocharis ochracea
Lobrathium multipunctum
Lomechusa emarginata
Lomechusa paradoxa
Lomechusa pubicollis
Lomechusoides inflatus
Lomechusoides strumosus
Lomechusoides teres
Lordithon bicolor
Lordithon bimaculatus
Lordithon exoletus
Lordithon speciosus
Lordithon thoracicus
Lordithon trimaculatus
Lordithon trinotatus
Lundbergia trybomi
Lypoglossa lateralis
Lyprocorrhe anceps
Manda mandibularis
Mannerheimia arctica
Mannerheimia brevipennis
Medon apicalis
Medon brunneus
Medon castaneus
Medon dilutus
Medon fusculus
Medon ripicola
Medon rufiventris
Megalinus glabratus
Megarthrus bellevoyei
Megarthrus denticollis
Megarthrus depressus
Megarthrus fennicus
Megarthrus nigrinus
Megarthrus nitidulus
Megarthrus prosseni
Megarthrus strandi
Meliceria tragardhi
Meotica exilis
Meotica exillima
Meotica filiformis
Meotica moczarskii
Meotica pallens
Metopsia clypeata
Metopsia similis
Micralymma marinum
Micrearota vestigialis
Micropeplus caelatus
Micropeplus dokuchaevi
Micropeplus fulvus
Micropeplus latus
Micropeplus porcatus
Microscydmus minimus
Microscydmus nanus
Mniusa incrassata
Mocyta amblystegii
Mocyta amplicollis
Mocyta clientula
Mocyta fungi
Mocyta negligens
Mocyta orbata
Mocyta orphana
Mocyta simulans
Mycetoporus altaicus
Mycetoporus angularis
Mycetoporus baudueri
Mycetoporus bimaculatus
Mycetoporus boreellus
Mycetoporus brucki
Mycetoporus clavicornis
Mycetoporus debilis
Mycetoporus despectus
Mycetoporus eppelsheimianus
Mycetoporus forticornis
Mycetoporus glaber
Mycetoporus horni
Mycetoporus inaris
Mycetoporus lepidus
Mycetoporus longulus
Mycetoporus maerkelii
Mycetoporus montanus
Mycetoporus monticola
Mycetoporus mulsanti
Mycetoporus niger
Mycetoporus nigrans
Mycetoporus nigricollis
Mycetoporus pachyraphis
Mycetoporus piceolus
Mycetoporus punctus
Mycetoporus rufescens
Mycetoporus silvaticus
Myllaena brevicornis
Myllaena dubia
Myllaena elongata
Myllaena gracilis
Myllaena hyperborea
Myllaena infuscata
Myllaena intermedia
Myllaena kraatzi
Myllaena masoni
Myllaena minuta
Myrmecocephalus concinnus
Myrmecopora sulcata
Nehemitropia lividipennis
Neobisnius lathrobioides
Neobisnius procerulus
Neobisnius prolixus
Neobisnius villosulus
Neothetalia pulcherrima
Neuraphes angulatus
Neuraphes coronatus
Neuraphes elongatulus
Neuraphes perssoni
Neuraphes plicicollis
Neuraphes rubicundus
Neuraphes ruthenus
Neuraphes talparum
Nevraphes elongatulus
Notothecta confusa
Notothecta flavipes
Nudobius lentus
Ocalea badia
Ocalea latipennis
Ocalea picata
Ocalea rivularis
Ochthephilum collare
Ochthephilum fracticorne
Ochthephilus andalusiacus
Ochthephilus omalinus
Ochthephilus rosenhaueri
Ochthephilus strandi
Ocypus aeneocephalus
Ocypus brunnipes
Ocypus fulvipennis
Ocypus fuscatus
Ocypus nitens
Ocypus olens
Ocypus ophthalmicus
Ocypus picipennis
Ocyusa maura
Ocyusa picina
Oligota granaria
Oligota inexspectata
Oligota inflata
Oligota muensteri
Oligota parva
Oligota pumilio
Oligota pusillima
Oligota uralensicola
Olisthaerus megacephalus
Olisthaerus substriatus
Olophrum assimile
Olophrum boreale
Olophrum consimile
Olophrum fuscum
Olophrum interglaciale
Olophrum latum
Olophrum piceum
Olophrum rotundicolle
Omalium allardii
Omalium caesum
Omalium excavatum
Omalium exiguum
Omalium imitator
Omalium laeviusculum
Omalium laticolle
Omalium littorale
Omalium muensteri
Omalium oxyacanthae
Omalium riparium
Omalium rivulare
Omalium rugatum
Omalium septentrionis
Omalium strigicolle
Omalium validum
Ontholestes murinus
Ontholestes tessellatus
Orochares angustatus
Othius angustus
Othius lapidicola
Othius punctulatus
Othius subuliformis
Othius volans
Ousipalia caesula
Oxypoda abdominalis
Oxypoda acuminata
Oxypoda advena
Oxypoda alternans
Oxypoda annularis
Oxypoda arborea
Oxypoda bicolor
Oxypoda brachyptera
Oxypoda brevicornis
Oxypoda doderoi
Oxypoda elongatula
Oxypoda exoleta
Oxypoda ferruginea
Oxypoda flavicornis
Oxypoda formiceticola
Oxypoda funebris
Oxypoda haemorrhoa
Oxypoda hansseni
Oxypoda induta
Oxypoda islandica
Oxypoda lentula
Oxypoda longipes
Oxypoda lucens
Oxypoda lugubris
Oxypoda nigricornis
Oxypoda opaca
Oxypoda operta
Oxypoda praecox
Oxypoda pratensicola
Oxypoda procerula
Oxypoda recondita
Oxypoda rufa
Oxypoda rugicollis
Oxypoda serpentata
Oxypoda skalitzkyi
Oxypoda soror
Oxypoda spectabilis
Oxypoda strandi
Oxypoda tarda
Oxypoda testacea
Oxypoda togata
Oxypoda uhligi
Oxypoda vicina
Oxypoda vittata
Oxyporus mannerheimii
Oxyporus maxillosus
Oxyporus rufus
Oxytelus assingi
Oxytelus fulvipes
Oxytelus laqueatus
Oxytelus migrator
Oxytelus piceus
Oxytelus sculptus
Pachnida nigella
Paederidus ruficollis
Paederus fuscipes
Paederus littoralis
Paederus riparius
Palporus nitidulus
Parabolitobius formosus
Parabolitobius inclinans
Paranopleta inhabilis
Paraphloeostiba gayndahensis
Parocyusa crebrepunctata
Parocyusa rubicunda
Pella cognata
Pella funesta
Pella humeralis
Pella laticollis
Pella limbata
Pella lugens
Pentanota meuseli
Phacophallus pallidipennis
Phacophallus parumpunctatus
Philonthus addendus
Philonthus albipes
Philonthus alpinus
Philonthus archangelicus
Philonthus atratus
Philonthus binotatus
Philonthus carbonarius
Philonthus caucasicus
Philonthus chalceus
Philonthus cochleatus
Philonthus cognatus
Philonthus concinnus
Philonthus confinis
Philonthus coprophilus
Philonthus corruscus
Philonthus corvinus
Philonthus cruentatus
Philonthus debilis
Philonthus decorus
Philonthus discoideus
Philonthus ebeninus
Philonthus fumarius
Philonthus furcifer
Philonthus fuscus
Philonthus intermedius
Philonthus jurgans
Philonthus laevicollis
Philonthus laminatus
Philonthus lederi
Philonthus lepidus
Philonthus longicornis
Philonthus mannerheimi
Philonthus marginatus
Philonthus micans
Philonthus micantoides
Philonthus nigrita
Philonthus nitidicollis
Philonthus nitidus
Philonthus parvicornis
Philonthus politus
Philonthus pseudovarians
Philonthus punctus
Philonthus quisquiliarius
Philonthus rectangulus
Philonthus rotundicollis
Philonthus rubripennis
Philonthus rufipes
Philonthus salinus
Philonthus sanguinolentus
Philonthus spinipes
Philonthus splendens
Philonthus subvirescens
Philonthus succicola
Philonthus tenuicornis
Philonthus umbratilis
Philonthus varians
Philonthus ventralis
Philonthus virgo
Philonthus viridipennis
Philorinum sordidum
Phloeocharis subtilissima
Phloeonomus minimus
Phloeonomus punctipennis
Phloeonomus pusillus
Phloeonomus sjobergi
Phloeopora concolor
Phloeopora corticalis
Phloeopora nitidiventris
Phloeopora teres
Phloeopora testacea
Phloeostiba lapponica
Phloeostiba plana
Phyllodrepa floralis
Phyllodrepa melanocephala
Phyllodrepa melis
Phyllodrepa nigra
Phyllodrepa puberula
Phyllodrepa sahlbergi
Phyllodrepa salicis
Phyllodrepoidea crenata
Phymatura brevicollis
Phytosus balticus
Phytosus spinifer
Placusa adscita
Placusa atrata
Placusa complanata
Placusa cribrata
Placusa depressa
Placusa incompleta
Placusa pumilio
Placusa suecica
Placusa tachyporoides
Planeustomus palpalis
Plataraea brunnea
Plataraea dubiosa
Plataraea nigrifrons
Platydracus fulvipes
Platydracus latebricola
Platydracus stercorarius
Platystethus alutaceus
Platystethus arenarius
Platystethus capito
Platystethus cornutus
Platystethus degener
Platystethus nitens
Platystethus nodifrons
Plectophloeus nitidus
Plectophloeus nubigena
Poromniusa procidua
Porrhodites fenestralis
Proteinus altaicus
Proteinus atomarius
Proteinus brachypterus
Proteinus crenulatus
Proteinus hyperboreus
Proteinus laevigatus
Proteinus macropterus
Pselaphaulax dresdensis
Pselaphus heisei
Pseudomedon obscurellus
Pseudomedon obsoletus
Pseudomicrodota paganettii
Pseudoplectus perplexus
Pycnoglypta lurida
Pycnota paradoxa
Quedionuchus glaber
Quedionuchus plagiatus
Quedius balticus
Quedius boopoides
Quedius boops
Quedius brevicornis
Quedius brevis
Quedius cinctus
Quedius cruentus
Quedius curtipennis
Quedius dilatatus
Quedius dubius
Quedius fellmani
Quedius fulgidus
Quedius fuliginosus
Quedius fulvicollis
Quedius fumatus
Quedius invreae
Quedius jenisseensis
Quedius lateralis
Quedius levicollis
Quedius limbatus
Quedius longicornis
Quedius lucidulus
Quedius lundbergi
Quedius maurorufus
Quedius maurus
Quedius meridiocarpathicus
Quedius mesomelinus
Quedius microps
Quedius molochinus
Quedius nemoralis
Quedius nigriceps
Quedius nigrocaeruleus
Quedius nitipennis
Quedius persimilis
Quedius picipes
Quedius pseudolimbatus
Quedius pseudoumbrinus
Quedius puncticollis
Quedius scintillans
Quedius scitus
Quedius semiaeneus
Quedius semiobscurus
Quedius sublimbatus
Quedius subunicolor
Quedius suturalis
Quedius tenellus
Quedius truncicola
Quedius umbrinus
Quedius unicolor
Quedius vexans
Quedius vulneratus
Quedius xanthopus
Rabigus tenuis
Reichenbachia juncorum
Reichenbachia puncticollis
Rhopalocerina clavigera
Rugilus angustatus
Rugilus erichsonii
Rugilus orbiculatus
Rugilus rufipes
Rugilus similis
Rybaxis longicornis
Saulcyella schmidtii
Scaphidium quadrimaculatum
Scaphisoma agaricinum
Scaphisoma assimile
Scaphisoma balcanicum
Scaphisoma boleti
Scaphisoma boreale
Scaphisoma inopinatum
Scaphisoma subalpinum
Schistoglossa aubei
Schistoglossa bergvalli
Schistoglossa curtipennis
Schistoglossa drusilloides
Schistoglossa gemina
Schistoglossa viduata
Scopaeus laevigatus
Scopaeus minutus
Scopaeus pusillus
Scopaeus ryei
Scopaeus sulcicollis
Scydmaenus hellwigii
Scydmaenus perrisi
Scydmaenus rufus
Scydmaenus tarsatus
Scydmoraphes helvolus
Scydmoraphes minutus
Scydmoraphes sparshalli
Sepedophilus bipunctatus
Sepedophilus bipustulatus
Sepedophilus constans
Sepedophilus immaculatus
Sepedophilus littoreus
Sepedophilus lusitanicus
Sepedophilus marshami
Sepedophilus nigripennis
Sepedophilus pedicularius
Sepedophilus testaceus
Silusa rubiginosa
Silusa rubra
Staphylinus caesareus
Staphylinus dimidiaticornis
Staphylinus erythropterus
Stenichnus bicolor
Stenichnus collaris
Stenichnus godarti
Stenichnus poweri
Stenichnus pusillus
Stenichnus scutellaris
Stenichnus subseriatus
Stenus ampliventris
Stenus argus
Stenus assequens
Stenus ater
Stenus aterrimus
Stenus atratulus
Stenus audax
Stenus auriger
Stenus bifoveolatus
Stenus biguttatus
Stenus bilineatus
Stenus bimaculatus
Stenus binotatus
Stenus bohemicus
Stenus boops
Stenus brunnipes
Stenus calcaratus
Stenus canaliculatus
Stenus carbonarius
Stenus cautus
Stenus cicindeloides
Stenus circularis
Stenus clavicornis
Stenus coarcticollis
Stenus comma
Stenus confusus
Stenus coriaceus
Stenus crassus
Stenus europaeus
Stenus excubitor
Stenus fasciculatus
Stenus flavipalpis
Stenus flavipes
Stenus formicetorum
Stenus fornicatus
Stenus fossulatus
Stenus frigidus
Stenus fulvicornis
Stenus fuscipes
Stenus gallicus
Stenus geniculatus
Stenus gibbicollis
Stenus glabellus
Stenus guttula
Stenus humilis
Stenus hyperboreus
Stenus immarginatus
Stenus impressus
Stenus incrassatus
Stenus intermedius
Stenus juno
Stenus kiesenwetteri
Stenus kongsbergensis
Stenus labilis
Stenus lagopodis
Stenus latifrons
Stenus latipennis
Stenus longitarsis
Stenus ludyi
Stenus lustrator
Stenus melanarius
Stenus melanopus
Stenus morio
Stenus nanus
Stenus nigritulus
Stenus nitens
Stenus nitidiusculus
Stenus niveus
Stenus noctivagus
Stenus ochropus
Stenus opticus
Stenus oscillator
Stenus pallipes
Stenus pallitarsis
Stenus palposus
Stenus palustris
Stenus picipes
Stenus proditor
Stenus providus
Stenus pubescens
Stenus pumilio
Stenus pusillus
Stenus rigidus
Stenus ruralis
Stenus scabriculus
Stenus scrutator
Stenus shilovi
Stenus sibiricus
Stenus similis
Stenus solutus
Stenus strandi
Stenus subarcticus
Stenus sylvester
Stenus tarsalis
Stenus umbratilis
Stenus veselovae
Stenus vinnulus
Sunius bicolor
Sunius melanocephalus
Syntomium aeneum
Tachinus atripes
Tachinus basalis
Tachinus bicuspidatus
Tachinus bipustulatus
Tachinus corticinus
Tachinus elegans
Tachinus elongatus
Tachinus fimetarius
Tachinus humeralis
Tachinus laticollis
Tachinus lignorum
Tachinus marginatus
Tachinus marginellus
Tachinus pallipes
Tachinus proximus
Tachinus punctipennis
Tachinus rufipennis
Tachinus rufipes
Tachinus scapularis
Tachinus schneideri
Tachinus subterraneus
Tachyporus abdominalis
Tachyporus atriceps
Tachyporus chrysomelinus
Tachyporus corpulentus
Tachyporus dispar
Tachyporus duplex
Tachyporus formosus
Tachyporus hypnorum
Tachyporus obscurellus
Tachyporus obtusus
Tachyporus pallidus
Tachyporus pulchellus
Tachyporus pusillus
Tachyporus quadriscopulatus
Tachyporus ruficollis
Tachyporus scitulus
Tachyporus solutus
Tachyporus tersus
Tachyporus transversalis
Tachyusa balteata
Tachyusa coarctata
Tachyusa constricta
Tachyusida gracilis
Tasgius ater
Tasgius globulifer
Tasgius melanarius
Tasgius morsitans
Tasgius pedator
Tasgius winkleri
Tetartopeus quadratus
Tetartopeus rufonitidus
Tetartopeus sphagnetorum
Tetartopeus terminatus
Tetartopeus zetterstedti
Thamiaraea cinnamomea
Thamiaraea hospita
Thecturota tenuissima
Thiasophila angulata
Thiasophila bercionis
Thiasophila canaliculata
Thiasophila inquilina
Thiasophila lohsei
Thiasophila wockii
Thinobius brevipennis
Thinobius brundini
Thinobius ciliatus
Thinobius crinifer
Thinobius flagellatus
Thinobius longicornis
Thinobius longipennis
Thinobius munsteri
Thinodromus arcuatus
Thinonoma atra
Tinotus morion
Tomoglossa luteicornis
Trichiusa robustula
Trichomicra sahlbergiana
Trichonyx sulcicollis
Trichophya pilicornis
Trimium brevicorne
Trissemus clavicornis
Tychus monilicornis
Tychus niger
Tychus normandi
Tyrus mucronatus
Veraphis engelmarki
Xantholinus audrasi
Xantholinus distans
Xantholinus dvoraki
Xantholinus gallicus
Xantholinus laevigatus
Xantholinus linearis
Xantholinus longiventris
Xantholinus tricolor
Xylodromus affinis
Xylodromus concinnus
Xylodromus depressus
Xylodromus testaceus
Xylostiba monilicornis
Zoosetha incisa
Zyras collaris
Zyras funestus
Zyras humeralis

## Sheet: Canada and Alaska
Species
Achenomorphus corticinus
Acidota crenata
Acidota quadrata
Acidota subcarinata
Acrolocha angustior
Acrolocha crenulata
Acrolocha diffusa
Acrolocha fracta
Acrolocha helferi
Acrolocha leechi
Acrolocha minuta
Acrotona horwoodae
Acrotona onthophila
Acrotona pseudopygmaea
Acrotona sequestralis
Acrotona smithi
Acrotona subpygmaea
Acrulia tumidula
Acruliopsis tumidula
Actiastes foveicollis
Actiastes globifer
Actium abitibiense
Actium barri
Actium fastosum
Actium retractum
Actium wawonaensis
Actizona trifoveata
Acylophorus agilis
Acylophorus alternans
Acylophorus caseyi
Acylophorus flavicollis
Acylophorus pratensis
Acylophorus pronus
Adota gnypetoides
Adota maritima
Adranes lecontei
Adranes taylori
Agaricochara geniculata
Agaricomorpha websteri
Aleochara assiniboin
Aleochara bilineata
Aleochara bimaculata
Aleochara carmanah
Aleochara castaneipennis
Aleochara curtidens
Aleochara curtula
Aleochara daviesi
Aleochara fumata
Aleochara gracilicornis
Aleochara inexpectata
Aleochara inexspectata
Aleochara intricata
Aleochara lacertina
Aleochara lanuginosa
Aleochara laramiensis
Aleochara lata
Aleochara litoralis
Aleochara lustrica
Aleochara ocularis
Aleochara pacifica
Aleochara quadrata
Aleochara rubricalis
Aleochara rubripennis
Aleochara sculptiventris
Aleochara sekanai
Aleochara shelleyae
Aleochara speculicollis
Aleochara suffusa
Aleochara sulcicollis
Aleochara tahoensis
Aleochara thoracica
Aleochara trisecta
Aleochara tristis
Aleochara verna
Aleochara villosa
Aleodorus bilobatus
Aleodorus intricatus
Aleodorus scutellaris
Alevonota gracilenta
Alfocalea montana
Alisalia elongata
Alisalia minuta
Alisalia testacea
Aloconota cambrica
Aloconota carmanah
Aloconota neocambrica
Aloconota sulcifrons
Amacylophorus pratensis
Amarochara brevios
Amarochara duryi
Amarochara fenyesi
Amarochara formicina
Amarochara inquilina
Amblopusa alaskana
Amblopusa brevipes
Amblopusa vancouverensis
Amischa analis
Amischa decipiens
Amischa normalis
Amischa praelonga
Amischa tersa
Amphichroum floribundum
Amphichroum maculatum
Amphichroum maculicolle
Anaquedius vernix
Anatheta planulicollis
Anatheta surrufa
Anotylus gibbulus
Anotylus insecatus
Anotylus insignitus
Anotylus nanus
Anotylus niger
Anotylus nitidulus
Anotylus placusinus
Anotylus rugosus
Anotylus rugulosus
Anotylus sobrinus
Anotylus suspectus
Anotylus tetracarinatus
Anthobium clarkae
Anthobium fimetarium
Anthobium occiduum
Anthobium reflexicolle
Anthobium sinuosum
Aploderus linearis
Apocellus sphaericollis
Arpedium angulare
Arpedium brachypterum
Arpedium brunnescens
Arpedium cribratum
Arpedium quadrum
Arpedium schwarzi
Arpedium stillicidii
Arrhenopeplus tesserula
Artochia productifrons
Asemobius caelatus
Astenus americanus
Astenus binotatus
Astenus brevipennis
Astenus cinctus
Astenus discopunctatus
Astenus linearis
Astenus longiusculus
Atanygnathus bicolor
Atheta acadiensis
Atheta aemula
Atheta alesi
Atheta allocera
Atheta altaica
Atheta amicula
Atheta angusticauda
Atheta annexa
Atheta atramentaria
Atheta avalon
Atheta basicornis
Atheta borealides
Atheta borealis
Atheta botanicarum
Atheta brumalis
Atheta brunneipennis
Atheta brunswickensis
Atheta burwelli
Atheta cadeti
Atheta campbelli
Atheta campbelliana
Atheta capsularis
Atheta caribou
Atheta celata
Atheta cheersae
Atheta circulicollis
Atheta concessa
Atheta crenuliventris
Atheta criddlei
Atheta cryptica
Atheta cursor
Atheta curvipennis
Atheta dadopora
Atheta districta
Atheta donnellyana
Atheta fanatica
Atheta festinans
Atheta finita
Atheta formalis
Atheta frosti
Atheta graminicola
Atheta hampshirensis
Atheta hansseni
Atheta holmbergi
Atheta irrupta
Atheta keeni
Atheta klagesi
Atheta laevicollis
Atheta larsoni
Atheta lindrothi
Atheta lippa
Atheta longicornis
Atheta luridipennis
Atheta malleoides
Atheta manitobae
Atheta martini
Atheta metlakatlana
Atheta microelytrata
Atheta modesta
Atheta munsteri
Atheta nearctica
Atheta nescia
Atheta newfoundlandica
Atheta nigra
Atheta novaescotiae
Atheta pacifica
Atheta palustris
Atheta particula
Atheta pecki
Atheta pennsylvanica
Atheta picipennis
Atheta platonoffi
Atheta pratensis
Atheta prudhoensis
Atheta pseudocrenuliventris
Atheta pseudodistricta
Atheta pseudoklagesi
Atheta pseudolaevicollis
Atheta pseudometlakatlana
Atheta pseudomodesta
Atheta pseudopolaris
Atheta pseudosubtilis
Atheta pseudoterminalis
Atheta pugnans
Atheta quadrangularis
Atheta quebecensis
Atheta regissalmonis
Atheta relicta
Atheta remulsa
Atheta ringi
Atheta riparia
Atheta ripicola
Atheta rurigena
Atheta satanas
Atheta savardae
Atheta sculptisoma
Atheta smetanai
Atheta sparreschneideri
Atheta stercoris
Atheta strigosula
Atheta struyvei
Atheta subrugosa
Atheta subsinuata
Atheta subtilis
Atheta surgens
Atheta terminalis
Atheta terranovae
Atheta varula
Atheta venti
Atheta ventricosa
Atheta vestita
Atheta vicaria
Atheta vincenti
Atheta whitehorsensis
Atheta wisconsinica
Atrecus americanus
Atrecus macrocephalus
Atrecus quadripennis
Autalia puncticollis
Autalia rivularis
Autalia truncatula
Baeocera apicalis
Baeocera congener
Baeocera deflexa
Baeocera falsata
Baeocera humeralis
Baeocera indistincta
Baeocera inexspectata
Baeocera nana
Baeocera pallida
Baeocera picea
Baeocera securiforma
Baeocera youngi
Batrisodes albionicus
Batrisodes denticauda
Batrisodes frontalis
Batrisodes furcatus
Batrisodes lineaticollis
Batrisodes riparius
Batrisodes scabriceps
Batrisodes sinuatifrons
Batrisodes striatus
Beeria nematocera
Bellatheta microptera
Belonuchus rufipennis
Betocalea pacifica
Bibloplectus integer
Bibloplectus minutissimus
Bibloplectus ruficeps
Bibloporus bicanalis
Bisnius albionicus
Bisnius bion
Bisnius blandus
Bisnius cephalicus
Bisnius cephalotes
Bisnius crestonensis
Bisnius epeus
Bisnius fimetarius
Bisnius hesperidum
Bisnius inquietus
Bisnius instabilis
Bisnius lautus
Bisnius palmi
Bisnius parcus
Bisnius picicornis
Bisnius pugetensis
Bisnius quediinus
Bisnius rainieri
Bisnius siegwaldii
Bisnius sordidus
Bisnius stacesmithi
Bisnius tereus
Bisnius versutus
Bledius albonotatus
Bledius analis
Bledius annularis
Bledius aquilonarius
Bledius assimilis
Bledius basalis
Bledius bellicus
Bledius confusus
Bledius coulteri
Bledius emarginatus
Bledius flavipennis
Bledius foraminosus
Bledius fumatus
Bledius glaciatus
Bledius gravidus
Bledius habrus
Bledius honestus
Bledius ineptus
Bledius longipennis
Bledius mandibularis
Bledius melanocephalus
Bledius monstratus
Bledius mysticus
Bledius nardus
Bledius neglectus
Bledius nitidicollis
Bledius omega
Bledius opacifrons
Bledius opaculus
Bledius opacus
Bledius philadelphicus
Bledius politus
Bledius rotundicollis
Bledius rubiginosus
Bledius ruficornis
Bledius semiferrugineus
Bledius strenuus
Bledius suturalis
Bledius tarandus
Bledius tau
Bledius turgidus
Bledius viriosus
Bledius washingtonensis
Bledius zophus
Bobitobus fungicola
Bobitobus kelleyi
Bobitobus longiceps
Bobitobus quaesitor
Bolitobius cingulatus
Bolitobius kremeri
Bolitochara carlottae
Bolitopunctus muricatulus
Boreaphilus henningianus
Boreocypha websteri
Boreophilia beringi
Boreophilia caseyi
Boreophilia davidgei
Boreophilia eremita
Boreophilia fusca
Boreophilia gelida
Boreophilia herschelensis
Boreophilia hyperborea
Boreophilia insecuta
Boreophilia islandica
Boreophilia manitobensis
Boreophilia nearctica
Boreophilia neoinsecuta
Boreophilia nomensis
Boreophilia ovalis
Boreophilia subplana
Boreostiba frigida
Boreostiba lagunae
Boreostiba parvipennis
Boreostiba sibirica
Boreostiba websteri
Brachycepsis adjutor
Brachycepsis pacifica
Brachycepsis rothi
Brachycepsis subpunctata
Brachygluta abdominalis
Brachygluta arguta
Brachygluta intricata
Brachygluta luniger
Brachygluta terebrata
Brachyusa americana
Brachyusa helenae
Brathinus nitidus
Brathinus varicornis
Bryobiota bicolor
Bryophacis arcticus
Bryophacis biseriatus
Bryophacis canadensis
Bryophacis discalis
Bryophacis punctatissimus
Bryophacis rubescens
Bryophacis smetanai
Bryoporus rufescens
Bryoporus testaceus
Cafius aguayoi
Cafius bistriatus
Cafius canescens
Cafius lithocharinus
Cafius luteipennis
Cafius mutatus
Cafius seminitens
Cafius sulcicollis
Callicerus obscurus
Callicerus rigidicornis
Calodera caseyi
Calodera parviceps
Calodera rufescens
Carcinocephalus exsculpta
Carcinocephalus flavidum
Carpelimus bilineatus
Carpelimus congener
Carpelimus conjunctus
Carpelimus elongatulus
Carpelimus fuliginosus
Carpelimus gracilis
Carpelimus harneyi
Carpelimus nanuloides
Carpelimus obesus
Carpelimus quadripunctatus
Carpelimus subtilis
Carpelimus vancouverensis
Carpelimus volans
Carphacis effrenatus
Carphacis nepigonensis
Cedius ziegleri
Ceophyllus monilis
Cephennium gallicum
Cephennium thoracicum
Charhyphus picipennis
Chionotyphlus alaskensis
Cilea silphoides
Clavilispinus prolixus
Clavilispinus rufescens
Clusiota antennalis
Clusiota impressicollis
Conoplectus canaliculatus
Coprophilus castoris
Coprophilus sexualis
Coprophilus striatulus
Coproporus ventriculus
Cordalia obscura
Coryphiomorphus hyperboreus
Coryphium arizonense
Coryphium brunneum
Coryphium nigrum
Crataraea suturalis
Creophilus maxillosus
Crinolinus intonsus
Ctenisodes lacustris
Ctenisodes piceus
Ctenisodes saginatus
Cupila clavicornis
Cupila excavata
Cypha crotchii
Cypha inexpectata
Cyphea wallisi
Dalmosella tenuis
Dalotia coriaria
Dasygnypeta velata
Decarthron abnorme
Decarthron defectum
Decarthron formiceti
Decarthron inusitatum
Decarthron laurenticum
Decarthron longulum
Decarthron stigmosum
Deinopsis canadensis
Deinopsis harringtoni
Deinopsis illinoisensis
Deinopsis rhadina
Deinopteroloma pictum
Deinopteroloma subcostatum
Deleaster concolor
Deleaster dichrous
Devia prospera
Dexiogyia angustiventris
Dianous chalybaeus
Dianous nitidulus
Diaulota alaskana
Diaulota aokii
Diaulota densissima
Diglotta mersa
Dinaraea aequata
Dinaraea angustula
Dinaraea backusensis
Dinaraea borealis
Dinaraea pacei
Dinaraea planaris
Dinothenarus badipes
Dinothenarus capitatus
Dinothenarus nigrellus
Dinothenarus pleuralis
Dinothenarus saphyrinus
Diochus schaumii
Dochmonota rudiventris
Drastophus laevicollis
Dropephylla longula
Drusilla canaliculata
Earota dentata
Eleusis pallida
Emmelostiba microptera
Empelus brunnipennis
Encephalus americanus
Ephelinus notatus
Erichsonius alumnus
Erichsonius brachycephalus
Erichsonius civicus
Erichsonius crescenti
Erichsonius fraterculus
Erichsonius inutilis
Erichsonius nanus
Erichsonius parcus
Erichsonius patella
Erichsonius pusio
Erichsonius rosellus
Euaesthetus albertae
Euaesthetus americanus
Euaesthetus chantali
Euaesthetus duplex
Euaesthetus dybasi
Euaesthetus floridae
Euaesthetus ganglbaueri
Euaesthetus iripennis
Euaesthetus laeviusculus
Euaesthetus mundulus
Euaesthetus pacificus
Euaesthetus pugetensis
Euaesthetus similis
Eucnecosum brachypterum
Eucnecosum brunnescens
Eucnecosum tenue
Euconnus affinis
Euconnus ater
Euconnus brevicornis
Euconnus clavipes
Euconnus comptus
Euconnus debilis
Euconnus debilitans
Euconnus elongatus
Euconnus fatuus
Euconnus flavitarsis
Euconnus gaudens
Euconnus illustris
Euconnus lecontei
Euconnus longiceps
Euconnus ludificans
Euconnus novellus
Euconnus optatus
Euconnus oreophilus
Euconnus pertinax
Euconnus pumilus
Euconnus rasus
Euconnus salinator
Euconnus semiruber
Euconnus tenebrosus
Euconnus testaceipes
Euconnus trifidus
Euconnus ventralis
Eumicrota corruscula
Eumicrota socia
Euplectus acomanus
Euplectus confluens
Euplectus duryi
Euplectus elongatus
Euplectus idahoensis
Euplectus karstenii
Euplectus longicollis
Euplectus signatus
Euplectus silvicolus
Eusphalerum californicum
Eusphalerum convexum
Eusphalerum farrarae
Eusphalerum fenyesi
Eusphalerum grayae
Eusphalerum klimaszewskii
Eusphalerum pothos
Eusphalerum rugulosum
Eusphalerum segmentarium
Eusphalerum swauki
Eusphalerum torquatum
Eutheia morae
Eutheia scitula
Eutrichites zonatus
Eutyphlus schmitti
Euvira micmac
Falagria caesa
Falagria dissecta
Foveoscapha terracola
Gabrius amulius
Gabrius appendiculatus
Gabrius astutoides
Gabrius bidentatus
Gabrius brevipennis
Gabrius cushmani
Gabrius fallaciosus
Gabrius femoralis
Gabrius forcipatus
Gabrius hippisleyae
Gabrius laelaps
Gabrius lysippus
Gabrius microphthalmus
Gabrius nigritulus
Gabrius oceanus
Gabrius ovaliceps
Gabrius picipennis
Gabrius punctatellus
Gabrius sallustius
Gabrius seattlensis
Gabrius shulli
Gabrius splendidulus
Gabrius subnigritulus
Gabrius ulpius
Gabrius vibius
Gabrius vindex
Gabrius virilis
Gabronthus thermarum
Gauropterus fulgidus
Gennadota canadensis
Geodromicus brunneus
Geodromicus fauveli
Geodromicus integer
Geodromicus plagiatus
Geodromicus rufipennis
Geodromicus schultzi
Geodromicus stiricidii
Geodromicus strictus
Geodromicus temporalis
Geostiba appalachigena
Geostiba circellaris
Giulianium alaskanum
Gnathusa alfacaribou
Gnathusa caribou
Gnathusa eva
Gnathusa minutissima
Gnathusa tenuicornis
Gnypeta ashei
Gnypeta atrolucens
Gnypeta brevicornis
Gnypeta brincki
Gnypeta caerula
Gnypeta canadensis
Gnypeta carbonaria
Gnypeta crebrepunctata
Gnypeta dentata
Gnypeta groenlandica
Gnypeta helenae
Gnypeta lohsei
Gnypeta manitobae
Gnypeta minuta
Gnypeta nigrella
Gnypeta saccharina
Gnypeta sellmani
Gnypeta uteana
Goniusa alperti
Goniusa carrorum
Goniusa caseyi
Gymnusa absens
Gymnusa atra
Gymnusa brevicollis
Gymnusa campbelli
Gymnusa grandiceps
Gymnusa konopackii
Gymnusa lindrothi
Gymnusa pseudovariegata
Gymnusa smetanai
Gyrohypnus angustatus
Gyrohypnus campbelli
Gyrohypnus fracticornis
Gyrophaena affinis
Gyrophaena antennalis
Gyrophaena brevicollis
Gyrophaena californica
Gyrophaena caseyi
Gyrophaena chippewa
Gyrophaena compacta
Gyrophaena criddlei
Gyrophaena dybasi
Gyrophaena egena
Gyrophaena flavicornis
Gyrophaena fuscicollis
Gyrophaena gaudens
Gyrophaena geniculata
Gyrophaena gilvicollis
Gyrophaena gracilis
Gyrophaena illiana
Gyrophaena insolens
Gyrophaena involuta
Gyrophaena keeni
Gyrophaena laetula
Gyrophaena lobata
Gyrophaena meduxnekeagensis
Gyrophaena michigana
Gyrophaena modesta
Gyrophaena nana
Gyrophaena nanoides
Gyrophaena neonana
Gyrophaena pseudocriddlei
Gyrophaena rugipennis
Gyrophaena sculptipennis
Gyrophaena simulans
Gyrophaena stroheckeri
Gyrophaena subnitens
Gyrophaena uteana
Gyrophaena vitrina
Gyrophaena wisconsinica
Habrocerus capillaricornis
Habrocerus magnus
Habrocerus schwarzi
Hadrotes crassus
Haida callosa
Haida keeni
Halobrecta flavipes
Hapalaraea hamata
Hapalaraea megarthroides
Hemiquedius ferox
Hesperolinus parcus
Hesperus apicialis
Heterothops asperatus
Heterothops carbonatus
Heterothops conformis
Heterothops fraternus
Heterothops fumigatus
Heterothops fusculus
Heterothops marmotae
Heterothops minor
Heterothops praevius
Heterothops pusio
Heterothops sordidus
Holoboreaphilus nordenskioldi
Holobus vancouveri
Holotrochus laevicauda
Homaeotarsus badius
Homaeotarsus bicolor
Homaeotarsus californicus
Homaeotarsus carolinus
Homaeotarsus cinctus
Homaeotarsus cribratus
Homaeotarsus pallipes
Homaeotarsus pimerianus
Homaeotarsus sellatus
Homalota plana
Hoplandria klimaszewskii
Hoplandria laevicollis
Hoplandria laeviventris
Hoplandria lateralis
Hydrosmecta borealis
Hydrosmecta newfoundlandica
Hydrosmecta pseudodiosica
Hylota cryptica
Hylota ochracea
Hypnogyra gularis
Hypomedon quadripennis
Ilyobates bennetti
Ischnosoma fimbriatum
Ischnosoma flavicolle
Ischnosoma longicorne
Ischnosoma pictum
Ischnosoma splendidum
Ischnosoma virginicum
Isoglossa agnita
Kalissus nitidus
Laetulonthus laetulus
Lathrobium amplipenne
Lathrobium antiquatum
Lathrobium armatum
Lathrobium confusum
Lathrobium debile
Lathrobium debilitatum
Lathrobium divisum
Lathrobium exesum
Lathrobium fauveli
Lathrobium frustum
Lathrobium fulvipenne
Lathrobium inhibitum
Lathrobium interglaciale
Lathrobium leconteanum
Lathrobium nigrolineum
Lathrobium othioides
Lathrobium puncticolle
Lathrobium scolopaceum
Lathrobium shermani
Lathrobium shoshonicum
Lathrobium sibiricum
Lathrobium simile
Lathrobium simplex
Lathrobium sparsellum
Lathrobium spissicorne
Lathrobium tenebrosum
Lathrobium tenue
Lathrobium washingtoni
Leptacinus batychrus
Leptacinus intermedius
Leptacinus pusillus
Leptoscydmus caseyi
Leptusa brevicollis
Leptusa canonica
Leptusa carolinensis
Leptusa cribrata
Leptusa cribratula
Leptusa elegans
Leptusa gatineauensis
Leptusa jucunda
Leptusa opaca
Leptusa pseudopaca
Lesteva pallipes
Linohesperus borealis
Linohesperus cuspifer
Linohesperus subhamatus
Liogluta aloconotoides
Liogluta atriventris
Liogluta gigantea
Liogluta granulosa
Liogluta intermedia
Liogluta nigropolita
Liogluta nitens
Liogluta quadricollis
Liogluta terminalis
Liogluta trapezicollis
Liogluta vasta
Liogluta wickhami
Liparocephalus brevipennis
Liparocephalus cordicollis
Liparocephalus humblei
Lithocharis ochracea
Lithocharodes longicollis
Lobrathium caseyianum
Lobrathium collare
Lobrathium coloradense
Lobrathium grande
Lobrathium impressimum
Lobrathium longiusculum
Lobrathium rubricolle
Lobrathium sewardi
Lobrathium subseriatum
Lophioderus biformis
Lophioderus insignis
Lophioderus myops
Lophioderus similis
Lordithon antennatus
Lordithon anticus
Lordithon appalachianus
Lordithon axillaris
Lordithon bimaculatus
Lordithon campbelli
Lordithon cascadensis
Lordithon cinctus
Lordithon conabilis
Lordithon facilis
Lordithon fungicola
Lordithon idahoae
Lordithon kelleyi
Lordithon longiceps
Lordithon niger
Lordithon notabilis
Lordithon obsoletus
Lordithon oregonus
Lordithon poecilus
Lordithon quaesitor
Lordithon scutellaris
Lordithon thoracicus
Lordithon vandykei
Lucifotychus cognatus
Lucifotychus hirsutus
Lucifotychus testaceus
Lypoglossa angularis
Lypoglossa franclemonti
Lypoglossa manitobae
Machaerodes carinatus
Medon americanus
Medon apicalis
Medon brunneus
Medon convergens
Medon ctenophorum
Medon fusculus
Medon guppyi
Medon hatchi
Medon insularis
Medon laticollis
Medon mcleodi
Medon pugetensis
Medon quadratus
Medon ripicola
Medon shastanicus
Medon truncatus
Medon vancouveri
Megarafonus ventralis
Megarthrus angulicollis
Megarthrus arcuatus
Megarthrus atratus
Megarthrus borealis
Megarthrus excisus
Megarthrus occidentalis
Megarthrus pecki
Megarthrus pictus
Megarthrus sinuatocollis
Megarthrus smetanai
Megastilicus formicarius
Megocalea lemieuxi
Melba parvula
Meotica exilis
Meotica filiformis
Meotica pallens
Meotica pseudowinkleri
Meronera venustula
Metocalea lindgreni
Micralymma brevilingue
Micralymma marinum
Microedus austinianus
Microedus fenderi
Microedus laticollis
Microedus porterae
Microedus rogersi
Micropeplus browni
Micropeplus brunneus
Micropeplus cribratus
Micropeplus hoogendorni
Micropeplus hopkinsi
Micropeplus laticollis
Micropeplus minor
Micropeplus porcatus
Micropeplus punctatus
Micropeplus robustus
Micropeplus sculptus
Micropeplus smetanai
Microscydmus misellus
Mitosynum vockerothi
Mniusa yukonensis
Mocyta amblystegii
Mocyta breviuscula
Mocyta fungi
Mocyta scopula
Mocyta sphagnorum
Mycetoporus americanus
Mycetoporus bipunctatus
Mycetoporus clavicornis
Mycetoporus consors
Mycetoporus horni
Mycetoporus inquisitus
Mycetoporus lepidus
Mycetoporus lucidulus
Mycetoporus montanus
Mycetoporus neotomae
Mycetoporus nidicola
Mycetoporus nigrans
Mycetoporus pacificus
Mycetoporus punctus
Mycetoporus reichei
Mycetoporus rufohumeralis
Mycetoporus rugosus
Mycetoporus smetanai
Mycetoporus triangulatus
Myllaena arcana
Myllaena audax
Myllaena cuneata
Myllaena decreta
Myllaena fenyesi
Myllaena insomnis
Myllaena kaskaskia
Myllaena ludificans
Myllaena potawatomi
Myllaena procidua
Myllaena vulpina
Myrmecocephalus arizonicus
Myrmecocephalus cingulatus
Myrmecocephalus concinnus
Myrmecocephalus gatineauensis
Myrmecopora vaga
Myrmedonota aidani
Myrmoecia canadensis
Myrmoecia lauta
Myrmoecia lugubris
Nanobius serricollis
Nehemitropia lividipennis
Neobisnius jucundus
Neobisnius lathrobioides
Neobisnius occidentoides
Neobisnius paederoides
Neobisnius senilis
Neobisnius sobrinus
Neobisnius terminalis
Neobisnius villosulus
Neobolitobius varians
Neocalodera arcuata
Neohypnus beckeri
Neohypnus emmesus
Neohypnus fragilis
Neohypnus hamatus
Neohypnus lineatus
Neohypnus melanops
Neohypnus monstrosus
Neohypnus obscurus
Neohypnus picipennis
Neothetalia canadiana
Neothetalia columbiana
Neothetalia nimia
Neothetalia pallitarsis
Neothetalia smetanai
Neotobia alberta
Nitidotachinus horni
Nitidotachinus lanei
Nitidotachinus scrutator
Nitidotachinus tachyporoides
Nordenskioldia columbiana
Nudobius cephalus
Nudobius pugetanus
Ocalea vancouveri
Ochthephilum cinctum
Ochthephilum detectum
Ochthephilum fracticorne
Ochthephilus biimpressus
Ochthephilus columbiensis
Ochthephilus forticornis
Ochthephilus planus
Ochthephilus strandi
Ocypus aeneocephalus
Ocypus brunnipes
Ocypus nitens
Ocypus olens
Ocyusa asperula
Ocyusa canadensis
Ocyusa yukonensis
Oligota parva
Oligota pumilio
Oligota pusillima
Olisthaerus megacephalus
Olisthaerus substriatus
Olophrum arcanum
Olophrum boreale
Olophrum celatum
Olophrum consimile
Olophrum dejectum
Olophrum fuscum
Olophrum latum
Olophrum leechi
Olophrum obtectum
Olophrum rotundicolle
Olophrum stouti
Omalium algarum
Omalium foraminosum
Omalium laticolle
Omalium plagiatum
Omalium quadripenne
Omalium repandum
Omalium rivulare
Omalium strigicolle
Omalonomus relictus
Ontholestes cingulatus
Ontholestes murinus
Orobanus falli
Orobanus rufipes
Orobanus simulator
Orobanus tarsalis
Orochares tumidus
Oropus striatus
Orus dentiger
Orus distinctus
Orus parallelus
Orus punctatus
Orus sinuatus
Oxybleptes kiteleyi
Oxypoda acuminata
Oxypoda amica
Oxypoda brachyptera
Oxypoda canadensis
Oxypoda chantali
Oxypoda convergens
Oxypoda demissa
Oxypoda famula
Oxypoda frigida
Oxypoda gatosensis
Oxypoda glenorae
Oxypoda gnara
Oxypoda grandipennis
Oxypoda hiemalis
Oxypoda impressa
Oxypoda inimica
Oxypoda irrasa
Oxypoda lacustris
Oxypoda leechi
Oxypoda longicarinata
Oxypoda lucidula
Oxypoda madgei
Oxypoda manitobae
Oxypoda nelsoni
Oxypoda nigriceps
Oxypoda nimbata
Oxypoda opaca
Oxypoda operta
Oxypoda orbicollis
Oxypoda perexilis
Oxypoda pseudoconvergens
Oxypoda pseudolacustris
Oxypoda regressa
Oxypoda rubescans
Oxypoda smithi
Oxypoda stanleyi
Oxypoda strandi
Oxypoda subpolaris
Oxypoda vancouveri
Oxypoda vockerothi
Oxypoda volkeri
Oxypoda yukonensis
Oxyporus femoralis
Oxyporus kiteleyi
Oxyporus lateralis
Oxyporus major
Oxyporus occipitalis
Oxyporus quinquemaculatus
Oxyporus rufipennis
Oxyporus stiriacus
Oxyporus stygicus
Oxyporus vittatus
Oxytelus convergens
Oxytelus incisus
Oxytelus laqueatus
Oxytelus montanus
Oxytelus nimius
Oxytelus pensylvanicus
Oxytelus sculptus
Pachystilicus hanhami
Paederus fuscipes
Paederus iowensis
Paederus littorarius
Paederus palustris
Palaeoleptochromus schaufussi
Palaminus hudsonicus
Palaminus luteus
Palporus nitidulus
Paradilacra densissima
Paragoniusa myrmicae
Paraleptonia pacei
Paramblopusa borealis
Paramblopusa eoa
Parascydmus corpusculus
Parocalea nearctica
Parocalea pseudobaicalica
Parocyusa americana
Parocyusa fuliginosa
Parocyusa rubicunda
Parothius californicus
Parothius punctatus
Pelecomalium laevicolle
Pelecomalium puberulum
Pelecomalium testaceum
Pelioptera americanum
Pelioptera robustum
Pella caliginosa
Pella carolinae
Pella criddlei
Pella gesneri
Pella glooscapi
Pella loricata
Pella schmitti
Phacophallus pallidipennis
Phacophallus parumpunctatus
Phanerota fasciata
Philhygra angusticauda
Philhygra botanicarum
Philhygra clemens
Philhygra criddlei
Philhygra falcifera
Philhygra jarmilae
Philhygra junii
Philhygra laevicollis
Philhygra larsoni
Philhygra leechi
Philhygra luridipennis
Philhygra malleoides
Philhygra manitobae
Philhygra palustris
Philhygra pohli
Philhygra proterminalis
Philhygra pseudoboreostiba
Philhygra pseudolarsoni
Philhygra pseudopolaris
Philhygra pseudoterminalis
Philhygra ripicoloides
Philhygra rostrifera
Philhygra satanas
Philhygra sinuipennis
Philhygra stylifera
Philhygra terrestris
Philhygra varula
Philhygra wisconsinica
Philonthus aequalis
Philonthus asper
Philonthus aurulentus
Philonthus blossius
Philonthus boreas
Philonthus busiris
Philonthus caeruleipennis
Philonthus carbonarius
Philonthus caucasicus
Philonthus caurinus
Philonthus cerambus
Philonthus claudus
Philonthus cognatus
Philonthus concinnus
Philonthus couleensis
Philonthus crotchi
Philonthus cruentatus
Philonthus cunctans
Philonthus cyanipennis
Philonthus davus
Philonthus debilis
Philonthus discoideus
Philonthus distans
Philonthus duplicatus
Philonthus ferreipennis
Philonthus flavibasis
Philonthus flumineus
Philonthus fulcinius
Philonthus furvus
Philonthus fusiformis
Philonthus gaudens
Philonthus gracilior
Philonthus grandicollis
Philonthus hepaticus
Philonthus hudsonicus
Philonthus janus
Philonthus jurgans
Philonthus kaszabi
Philonthus lecontei
Philonthus leechensis
Philonthus lindrothi
Philonthus lomatus
Philonthus longicornis
Philonthus monaeses
Philonthus morosus
Philonthus neonatus
Philonthus nudus
Philonthus occidentalis
Philonthus opacipennis
Philonthus palliatus
Philonthus perversus
Philonthus pettiti
Philonthus piceatus
Philonthus politus
Philonthus pseudolodes
Philonthus puberulus
Philonthus pubes
Philonthus quadricollis
Philonthus quadrulus
Philonthus rectangulus
Philonthus rufulus
Philonthus sanguinolentus
Philonthus schwarzi
Philonthus semiruber
Philonthus sericans
Philonthus sericinus
Philonthus sessor
Philonthus sphagnorum
Philonthus spiniformis
Philonthus stictus
Philonthus subvirescens
Philonthus tenuicornis
Philonthus theveneti
Philonthus thoracicus
Philonthus tillius
Philonthus triangulum
Philonthus turbo
Philonthus umbratilis
Philonthus umbrinoides
Philonthus umbrinus
Philonthus validus
Philonthus varians
Philonthus varro
Philonthus ventralis
Philonthus vulgatus
Phlaeopterus castaneus
Phlaeopterus cavicollis
Phlaeopterus elongatus
Phlaeopterus filicornis
Phlaeopterus frosti
Phlaeopterus fusconiger
Phlaeopterus hatchi
Phlaeopterus houkae
Phlaeopterus lagrandeuri
Phlaeopterus loganensis
Phlaeopterus obsoletus
Phlaeopterus occidentalis
Phlaeopterus rufitarsis
Phlaeopterus smetanai
Phlaeopterus stacesmithi
Phloeocharis subtilissima
Phloeonomus flavipennis
Phloeonomus laesicollis
Phloeonomus pusillus
Phloeonomus suffusus
Phloeopora arctica
Phloeopora canadensis
Phloeopora gilbertae
Phloeopora oregona
Phloeostiba lapponica
Phyllodrepa caseyi
Phyllodrepa floralis
Phyllodrepa humerosa
Phyllodrepa humilis
Phyllodrepa punctiventris
Phyllodrepa strigipennis
Phymatura blanchardi
Pinophilus latipes
Placusa canadensis
Placusa despecta
Placusa incompleta
Placusa petulans
Placusa pseudosuecica
Placusa tachyporoides
Placusa tacomae
Placusa vaga
Platandria carolinae
Platydracus cinnamopterus
Platydracus exulans
Platydracus fossator
Platydracus immaculatus
Platydracus maculosus
Platydracus mysticus
Platydracus praetermissus
Platydracus rutilicauda
Platydracus tarsalis
Platydracus tomentosus
Platydracus violaceus
Platydracus viridanus
Platydracus zonatus
Platystethus americanus
Platystethus degener
Platyusa sonomae
Pontomalota opaca
Porrhodites fenestralis
Porrhodites inflatus
Proteinus acadiensis
Proteinus atomarius
Proteinus basalis
Proteinus brachypterus
Proteinus collaris
Proteinus densipennis
Proteinus limbatus
Proteinus parvulus
Proteinus pseudothomasi
Psammostiba comparabilis
Psammostiba kenaii
Pselaphus bellax
Pselaphus erichsonii
Pselaphus fustifer
Pseudohaida rothi
Pseudolathra ambigua
Pseudolathra dimidiata
Pseudolathra famelica
Pseudolathra lineiformis
Pseudolathra oregonensis
Pseudomedon capitulus
Pseudomedon obscurellus
Pseudomedon obsoletus
Pseudomedon thoracicus
Pseudopsis montoraria
Pseudopsis obliterata
Pseudopsis sagitta
Pseudopsis subulata
Pseudopsis sulcata
Pseudoxyporus lateralis
Pseudoxyporus occipitalis
Pseudoxyporus quinquemaculatus
Pycnoglypta aptera
Pycnoglypta campbelli
Pycnoglypta heydeni
Pycnoglypta lurida
Pycnoplectus congener
Pycnoplectus interruptus
Pycnoplectus linearis
Quedionuchus glaber
Quedionuchus longipennis
Quedionuchus plagiatus
Quedius adnexus
Quedius aenescens
Quedius alesi
Quedius bicoloris
Quedius breviceps
Quedius brunnipennis
Quedius campbelli
Quedius canadensis
Quedius capucinus
Quedius charactus
Quedius cinctus
Quedius crescenti
Quedius criddlei
Quedius cruentus
Quedius curtipennis
Quedius densiventris
Quedius deperditus
Quedius divergens
Quedius elevatus
Quedius erythrogaster
Quedius explanatus
Quedius fellmani
Quedius frater
Quedius frigidus
Quedius fulgidus
Quedius fuliginosus
Quedius fulvicollis
Quedius griffinae
Quedius horni
Quedius impar
Quedius incisus
Quedius labradorensis
Quedius lanei
Quedius laticollis
Quedius limbifer
Quedius manitobensis
Quedius maurorufus
Quedius mesomelinus
Quedius molochinus
Quedius montivagus
Quedius mordax
Quedius nanulus
Quedius nevadensis
Quedius nitipennis
Quedius oculeus
Quedius pediculus
Quedius pellax
Quedius peregrinus
Quedius plagiatus
Quedius prostans
Quedius pullmani
Quedius puncticeps
Quedius quadriceps
Quedius rainieri
Quedius rusticus
Quedius seriatus
Quedius simplex
Quedius simulator
Quedius spelaeus
Quedius sublimbatus
Quedius tahomae
Quedius terminatus
Quedius tetricus
Quedius transparens
Quedius velox
Quedius vilis
Rabigus laxellus
Ramecia crinita
Reichenbachia albionica
Reichenbachia arcifer
Reichenbachia binodifer
Reichenbachia borealis
Reichenbachia chandleri
Reichenbachia congener
Reichenbachia corporalis
Reichenbachia cylindrarta
Reichenbachia divergens
Reichenbachia facilis
Reichenbachia fusticornis
Reichenbachia gracilis
Reichenbachia insolita
Reichenbachia kapones
Reichenbachia macho
Reichenbachia peregrinator
Reichenbachia propinqua
Reichenbachia rubricunda
Reichenbachia scabra
Reichenbachia spatulifer
Reichenbachia subtilis
Remus mutatus
Renardia canadensis
Renardia nigrella
Rugilus angularis
Rugilus angustatus
Rugilus biarmatus
Rugilus ceylanensis
Rugilus dentatus
Rugilus orbiculatus
Rugilus rufipes
Rybaxis clavata
Rybaxis conjuncta
Rybaxis mystica
Rybaxis transversa
Rybaxis varicornis
Scaphidium obliteratum
Scaphidium piceum
Scaphidium quadriguttatum
Scaphisoma commune
Scaphisoma convexum
Scaphisoma lacustre
Scaphisoma repandum
Scaphisoma rubens
Scaphium castanipes
Schistoglossa aubei
Schistoglossa blatchleyi
Schistoglossa brunswickensis
Schistoglossa campbelli
Schistoglossa carexiana
Schistoglossa charlottae
Schistoglossa hampshirensis
Schistoglossa pseudocampbelli
Schistoglossa sphagnorum
Scopaeus brunnipes
Scopaeus carolinae
Scopaeus minutus
Scopaeus notangulus
Scopaeus ventralis
Scydmaenus retrusus
Scydmaenus rufus
Scydmaenus zimmermanni
Scydmoraphes minutus
Seeversiella globicollis
Sepedophilus basalis
Sepedophilus bisignatus
Sepedophilus cinctulus
Sepedophilus crassus
Sepedophilus ctenidialis
Sepedophilus frosti
Sepedophilus kiteleyi
Sepedophilus littoreus
Sepedophilus marshami
Sepedophilus occultus
Sepedophilus opicus
Sepedophilus scriptus
Sepedophilus testaceus
Sepedophilus velocipes
Sepedophilus versicolor
Sepedophilus wickhami
Siagonium americanum
Siagonium punctatum
Siagonium stacesmithi
Silusa alternans
Silusa californica
Silusa densa
Silusa langori
Silusa opaca
Silusa vesperis
Silusida marginella
Sonoma cascadia
Sonoma grandiceps
Sonoma hespera
Sonoma margemina
Sonoma olycalida
Sonoma parviceps
Sonoma squamishorum
Stamnoderus monstrosus
Staphylinus ornaticauda
Stenichnus badius
Stenichnus collaris
Stenichnus ovipennis
Stenichnus perforatus
Stenichnus scutellaris
Stenichnus turbatus
Stenistoderus rubripennis
Stenus advena
Stenus ageus
Stenus alexanderi
Stenus alopex
Stenus alpicola
Stenus alveolatus
Stenus angustus
Stenus annularis
Stenus aquilonius
Stenus arculus
Stenus assequens
Stenus austini
Stenus bilentigatus
Stenus bilineatus
Stenus brivioi
Stenus brumalis
Stenus caenicolus
Stenus californicus
Stenus callosifrons
Stenus canaliculatus
Stenus cariniceps
Stenus carinicollis
Stenus caseyi
Stenus clarostigma
Stenus clavicornis
Stenus colon
Stenus colonus
Stenus columbianus
Stenus comma
Stenus coriaceus
Stenus cribratus
Stenus croceatus
Stenus cubensis
Stenus curtus
Stenus difficilis
Stenus dissentiens
Stenus dolosus
Stenus egenulus
Stenus egenus
Stenus ellipticus
Stenus erythropus
Stenus exploratus
Stenus fasciculatus
Stenus femoratus
Stenus flavicornis
Stenus formicetorum
Stenus frigidus
Stenus fulvoguttatus
Stenus geminorum
Stenus gratiosus
Stenus gratriosus
Stenus hyperboreus
Stenus immarginatus
Stenus insularis
Stenus intrusus
Stenus jacuticus
Stenus juno
Stenus kamtschaticus
Stenus koebelei
Stenus kryzhanovskii
Stenus labilis
Stenus laccophilus
Stenus latipennis
Stenus leviceps
Stenus lugens
Stenus lustrator
Stenus mammops
Stenus maritimus
Stenus melanopus
Stenus mendosus
Stenus morio
Stenus mundulus
Stenus neglectus
Stenus niveus
Stenus noctivagus
Stenus occidentalis
Stenus ogenus
Stenus parallelopipedus
Stenus paululus
Stenus pauperculus
Stenus pinguis
Stenus planatus
Stenus plicipennis
Stenus pluto
Stenus pollens
Stenus pterobrachys
Stenus pudicus
Stenus pumilio
Stenus punctatus
Stenus pusillimus
Stenus quebecensis
Stenus reconditus
Stenus retrusus
Stenus rigidus
Stenus rossi
Stenus scabiosus
Stenus schwarzi
Stenus scrupeus
Stenus sculptilis
Stenus sectator
Stenus semicolon
Stenus shoshonis
Stenus sibiricus
Stenus sordidus
Stenus sphaerops
Stenus strangulatus
Stenus stygicus
Stenus tahoensis
Stenus umbratilis
Stenus varipes
Stenus venustus
Stenus vespertinus
Stenus vexatus
Stenus vicinoides
Stenus vicinus
Stenus vinnulus
Stethusa klimschi
Stethusa spuriella
Stictalia arcuata
Stictalia brevicornis
Stictalia californica
Stictalia carlottae
Stictalia densicollis
Stictalia notata
Stictocranius mariae
Stictocranius puncticeps
Stictolinus flavipes
Strigota ambigua
Strigota obscurata
Strophogastra penicillata
Subhaida ingrata
Subhaida monticola
Subhaida rainieri
Sunius confluentus
Sunius melanocephalus
Sunius peregrinus
Sunius quadripennis
Sunius rugithorax
Syntomium confragosum
Syntomium grahami
Syntomium keenianum
Syntomium malkini
Tachinus addendus
Tachinus angustatus
Tachinus apterus
Tachinus basalis
Tachinus brevipennis
Tachinus canadensis
Tachinus contortus
Tachinus corticinus
Tachinus crotchii
Tachinus debilis
Tachinus dilatatus
Tachinus edwardi
Tachinus elongatus
Tachinus fimbriatus
Tachinus fimetarius
Tachinus frigidus
Tachinus fumipennis
Tachinus instabilis
Tachinus limbatus
Tachinus luridus
Tachinus maculicollis
Tachinus memnonius
Tachinus mexicanus
Tachinus minimus
Tachinus nigricornis
Tachinus pallipes
Tachinus picipes
Tachinus quebecensis
Tachinus rainieri
Tachinus rufipes
Tachinus schwarzi
Tachinus semirufus
Tachinus smetanai
Tachinus stacesmithi
Tachinus subterraneus
Tachinus thruppi
Tachinus vergatus
Tachyporus abdominalis
Tachyporus atriceps
Tachyporus borealis
Tachyporus browni
Tachyporus californicus
Tachyporus canadensis
Tachyporus chrysomelinus
Tachyporus dimorphus
Tachyporus dispar
Tachyporus elegans
Tachyporus flavipennis
Tachyporus inornatus
Tachyporus jocosus
Tachyporus lecontei
Tachyporus maculicollis
Tachyporus mexicanus
Tachyporus nanus
Tachyporus nimbicola
Tachyporus nitidulus
Tachyporus ornatus
Tachyporus pacificus
Tachyporus pulchrus
Tachyporus rulomoides
Tachyporus rulomus
Tachyporus stacesmithi
Tachyporus transversalis
Tachyusa americana
Tachyusa americanoides
Tachyusa cavicollis
Tachyusa faceta
Tachyusa obsoleta
Tachyusa smetanai
Tanyrhinus singularis
Taphroscydmus californicus
Tarphiota fucicola
Tarphiota geniculata
Tasgius ater
Tasgius melanarius
Tasgius winkleri
Tetartopeus angularis
Tetartopeus captiosus
Tetartopeus convolutus
Tetartopeus furvulus
Tetartopeus lacustris
Tetartopeus niger
Tetartopeus nitidulus
Tetartopeus rubripennis
Tetartopeus sollicitus
Tetartopeus tetricus
Tetrascapha dentata
Thamiaraea brittoni
Thecturota pusio
Thesium cavifrons
Thinobius alaskanus
Thinobius angusticeps
Thinobius frizzelli
Thinobius procerus
Thinobius teres
Thinodromus corvinus
Thinodromus diffusus
Thinopinus pictus
Thinusa fletcheri
Thinusa maritima
Thoracophorus costalis
Tinotus acerbus
Tinotus caviceps
Tinotus morion
Tinotus trisectus
Tmesiphorus carinatus
Tmesiphorus costalis
Tomoglossa ecora
Toxidium compressum
Toxidium gammaroides
Trichiusa columbica
Trichiusa compacta
Trichiusa hirsuta
Trichiusa pilosa
Trichiusa postica
Trichiusa pseudopostica
Trichiusa robustula
Trichophya pilicornis
Trigonodemus fasciatus
Trigonodemus striatus
Trigonurus crotchi
Trigonurus crotchii
Trigonurus dilaticollis
Trigonurus sharpi
Trimiomelba dubia
Trimioplectus obsoletus
Tychobythinus bythinioides
Tympanophorus puncticollis
Tyrus corticinus
Tyrus semiruber
Unamis columbiensis
Unamis fulvipes
Unamis kootenayensis
Vellica longipennis
Veraphis lacuna
Vicelva vandykei
Xantholinus elegans
Xantholinus linearis
Xantholinus longiventris
Xenodusa cava
Xenodusa reflexa
Xestolinus abdominalis
Xylodromus concinnus
Xylodromus depressus
Xylodromus segmentarius
Xylodromus suteri
Zalobius spinicollis
Zyras obliquus
Zyras planifer
