# Supplementary material for: Assessment of the DNA barcode libraries for the study of the poorly-known rove beetle (Staphylinidae) fauna of West Siberia
Source: Biodivers Data J. 2023 Dec 20;11:e115477. doi: 10.3897/BDJ.11.e115477 (PMC10755746; doi:10.3897/BDJ.11.e115477)
Supplement: Supplementary material 3 — Output script data [file bdj-11-e115477-s003.xlsx]

## Sheet: FS
species	duplicates	unique	unique by terr	gb by terr	bold by terr	gb	bold
Achenium humile	0	0	0	0	0	0	0
Acidota crenata	11	25	10	5	6	15	21
Acidota cruentata	0	0	0	0	0	0	0
Acidota quadrata	12	21	7	4	4	15	18
Acrolocha minuta	0	0	0	0	0	0	0
Acrolocha pliginskii	5	13	8	4	4	9	9
Acrolocha sulcula	0	3	1	0	1	0	3
Acrostiba borealis	0	3	3	0	3	0	3
Acrotona aterrima	11	20	8	4	4	16	15
Acrotona benicki	0	0	0	0	0	0	0
Acrotona convergens	0	2	2	1	1	1	1
Acrotona exigua	0	0	0	0	0	0	0
Acrotona muscorum	0	3	0	0	0	0	3
Acrotona nigerrima	0	0	0	0	0	0	0
Acrotona obfuscata	4	7	0	0	0	5	6
Acrotona parens	0	10	0	0	0	0	10
Acrotona parvula	12	18	6	3	3	15	15
Acrotona pilosicollis	0	2	0	0	0	1	1
Acrotona pseudotenera	0	3	2	0	2	0	3
Acrotona pygmaea	0	8	6	3	3	4	4
Acrotona sylvicola	2	4	3	2	2	3	3
Acrotona troglodita	0	0	0	0	0	0	0
Acrulia inflata	7	9	3	2	2	8	8
Acylophorus glaberrimus	0	0	0	0	0	0	0
Acylophorus wagenschieberi	0	6	1	0	1	0	6
Agaricochara latissima	0	10	0	0	0	0	10
Aleochara bilineata	7	7	1	1	1	7	7
Aleochara binotata	3	4	0	0	0	3	4
Aleochara bipustulata	13	19	7	4	4	16	16
Aleochara brevipennis	9	20	10	5	5	14	15
Aleochara brundini	0	6	6	0	6	0	6
Aleochara cuniculorum	0	5	0	0	0	0	5
Aleochara curtula	15	27	6	3	3	18	24
Aleochara diversa	0	0	0	0	0	0	0
Aleochara fumata	10	15	0	0	0	10	15
Aleochara funebris	1	2	0	0	0	2	1
Aleochara gaudiuscula	0	0	0	0	0	0	0
Aleochara grisea	0	6	4	0	4	0	6
Aleochara haematoptera	0	1	0	0	0	0	1
Aleochara haemoptera	0	6	0	0	0	0	6
Aleochara inconspicua	0	6	5	0	5	0	6
Aleochara intricata	16	19	4	3	3	17	18
Aleochara laevigata	3	3	0	0	0	3	3
Aleochara lanuginosa	7	17	10	5	5	12	12
Aleochara lygaea	0	0	0	0	0	0	0
Aleochara maculata	0	0	0	0	0	0	0
Aleochara moerens	0	14	14	6	8	6	8
Aleochara moesta	0	3	0	0	0	0	3
Aleochara obscurella	0	4	1	0	1	0	4
Aleochara peeziana	0	0	0	0	0	0	0
Aleochara puberula	0	0	0	0	0	0	0
Aleochara punctatella	0	2	0	0	0	0	2
Aleochara ruficornis	0	0	0	0	0	0	0
Aleochara sanguinea	0	5	0	0	0	0	5
Aleochara signata	0	1	1	0	1	0	1
Aleochara spadicea	0	1	0	0	0	0	1
Aleochara sparsa	0	16	0	0	0	0	16
Aleochara spissicornis	1	1	0	0	0	1	1
Aleochara stichai	0	4	1	0	1	0	4
Aleochara suffusa	1	2	0	0	0	1	2
Aleochara tristis	2	5	0	0	0	2	5
Aleochara verna	54	61	0	0	0	54	61
Aleochara villosa	1	2	0	0	0	1	2
Alevonota gracilenta	0	12	0	0	0	0	12
Alevonota rufotestacea	0	1	0	0	0	0	1
Alianta incana	0	7	5	0	5	0	7
Aloconota coulsoni	0	0	0	0	0	0	0
Aloconota currax	0	13	0	0	0	0	13
Aloconota eichhoffi	0	0	0	0	0	0	0
Aloconota gregaria	8	31	13	6	7	15	24
Aloconota insecta	0	6	3	0	3	0	6
Aloconota languida	0	2	0	0	0	0	2
Aloconota longicollis	0	2	0	0	0	0	2
Aloconota philonthoides	0	0	0	0	0	0	0
Aloconota planifrons	0	6	0	0	0	0	6
Aloconota strandi	0	0	0	0	0	0	0
Aloconota subgrandis	0	1	1	0	1	0	1
Aloconota sulcifrons	2	4	2	1	1	3	3
Amarochara bonnairii	0	0	0	0	0	0	0
Amarochara forticornis	0	6	0	0	0	0	6
Amarochara umbrosa	0	0	0	0	0	0	0
Amauronyx maerkelii	0	0	0	0	0	0	0
Amidobia talpa	4	4	1	1	1	4	4
Amischa analis	19	74	13	8	8	60	33
Amischa andreasi	0	0	0	0	0	0	0
Amischa bifoveolata	1	7	6	3	3	4	4
Amischa decipiens	22	56	2	1	1	24	54
Amischa nigrofusca	0	4	2	0	2	0	4
Amischa setifera	0	0	0	0	0	0	0
Anaulacaspis nigra	2	10	4	2	2	6	6
Anomognathus cuspidatus	13	16	5	3	4	14	15
Anotylus clavatus	0	2	2	0	2	0	2
Anotylus complanatus	0	7	0	0	0	0	7
Anotylus fairmairei	0	0	0	0	0	0	0
Anotylus hamatus	0	0	0	0	0	0	0
Anotylus insecatus	20	26	3	2	2	21	25
Anotylus inustus	10	10	0	0	0	10	10
Anotylus maritimus	0	0	0	0	0	0	0
Anotylus mutator	0	10	0	0	0	0	10
Anotylus nitidulus	15	15	4	4	4	15	15
Anotylus petzi	0	0	0	0	0	0	0
Anotylus pumilus	0	0	0	0	0	0	0
Anotylus rugifrons	0	0	0	0	0	0	0
Anotylus rugosus	35	52	11	5	6	40	47
Anotylus saulcyi	0	0	0	0	0	0	0
Anotylus sculpturatus	6	8	0	0	0	8	6
Anotylus tetracarinatus	44	50	0	0	0	45	49
Anotylus tetratoma	0	0	0	0	0	0	0
Anthobium atrocephalum	25	36	11	5	6	30	31
Anthobium fusculum	0	0	0	0	0	0	0
Anthobium melanocephalum	7	8	0	0	0	7	8
Anthobium unicolor	0	17	3	0	3	0	17
Anthophagus alpinus	10	24	13	4	9	14	20
Anthophagus angusticollis	6	9	2	1	1	7	8
Anthophagus caraboides	6	20	15	3	13	8	18
Anthophagus omalinus	10	40	30	2	28	12	38
Aploderus caelatus	5	9	5	3	3	7	7
Aploderus caesus	0	0	0	0	0	0	0
Arpedium brachypterum	0	0	0	0	0	0	0
Arpedium brunnescens	0	0	0	0	0	0	0
Arpedium puncticolle	0	0	0	0	0	0	0
Arpedium quadrum	3	9	6	3	3	6	6
Arpedium tenue	0	0	0	0	0	0	0
Arrhenopeplus tesserula	2	6	1	1	1	2	6
Astenus gracilis	7	15	8	4	4	11	11
Astenus immaculatus	0	0	0	0	0	0	0
Astenus lyonessius	0	1	0	0	0	0	1
Astenus procerus	4	4	0	0	0	4	4
Astenus pulchellus	0	7	5	0	5	0	7
Atanygnathus terminalis	0	7	0	0	0	0	7
Atheta acutangula	0	0	0	0	0	0	0
Atheta aeneicollis	0	6	0	0	0	0	6
Atheta aeneipennis	1	13	13	7	7	7	7
Atheta allocera	5	17	6	3	3	8	14
Atheta altaica	0	26	0	0	0	0	26
Atheta amicula	0	0	0	0	0	0	0
Atheta angusticauda	0	0	0	0	0	0	0
Atheta aquatica	0	0	0	0	0	0	0
Atheta aquatilis	0	0	0	0	0	0	0
Atheta arctica	0	8	8	4	4	4	4
Atheta atomaria	0	0	0	0	0	0	0
Atheta atramentaria	8	19	10	5	5	13	14
Atheta autumnalis	0	0	0	0	0	0	0
Atheta basicornis	2	2	0	0	0	2	2
Atheta benickiella	4	4	2	2	2	4	4
Atheta boleticola	0	0	0	0	0	0	0
Atheta boletophila	0	0	0	0	0	0	0
Atheta boreella	0	2	1	0	1	0	2
Atheta botildae	0	0	0	0	0	0	0
Atheta britanniae	0	5	0	0	0	0	5
Atheta britteni	0	10	10	5	5	5	5
Atheta brunneipennis	0	15	4	2	2	13	2
Atheta cadaverina	0	3	0	0	0	0	3
Atheta canescens	0	0	0	0	0	0	0
Atheta castanoptera	1	4	2	1	1	3	2
Atheta cauta	0	6	6	3	3	3	3
Atheta celata	5	10	9	7	7	8	7
Atheta cinnamoptera	0	20	6	0	6	0	20
Atheta complana	0	0	0	0	0	0	0
Atheta confusa	0	0	0	0	0	0	0
Atheta contristata	0	1	0	0	0	0	1
Atheta corvina	12	14	5	4	4	13	13
Atheta crassicornis	12	34	15	6	9	23	23
Atheta cribrata	0	1	0	0	0	0	1
Atheta cribripennis	0	3	3	0	3	0	3
Atheta dadopora	13	54	3	2	2	19	48
Atheta debilis	0	5	4	1	3	1	4
Atheta debiloides	0	0	0	0	0	0	0
Atheta deformis	0	2	2	0	2	0	2
Atheta depressicollis	0	4	4	2	2	2	2
Atheta diversa	0	2	2	0	2	0	2
Atheta divisa	0	0	0	0	0	0	0
Atheta dwinensis	0	0	0	0	0	0	0
Atheta ebenina	0	2	2	0	2	0	2
Atheta ehnstroemi	0	0	0	0	0	0	0
Atheta elongatula	9	24	8	3	5	15	18
Atheta europaea	0	4	1	0	1	0	4
Atheta euryptera	0	9	4	0	4	0	9
Atheta excellens	0	0	0	0	0	0	0
Atheta excelsa	0	2	2	0	2	0	2
Atheta fallaciosa	3	7	5	4	4	4	6
Atheta fungicola	0	5	0	0	0	0	5
Atheta fungivora	0	0	0	0	0	0	0
Atheta gagatina	10	24	9	5	6	13	21
Atheta glabricula	0	0	0	0	0	0	0
Atheta glabriculoides	0	0	0	0	0	0	0
Atheta graminicola	8	48	16	9	9	16	40
Atheta grisea	0	0	0	0	0	0	0
Atheta gyllenhalii	2	6	4	2	2	4	4
Atheta hansseni	0	5	0	0	0	0	5
Atheta harwoodi	0	0	0	0	0	0	0
Atheta heymesi	0	0	0	0	0	0	0
Atheta hybrida	0	5	0	0	0	0	5
Atheta hygrobia	1	5	4	2	2	3	3
Atheta hygrotopora	0	16	3	0	3	0	16
Atheta hypnorum	2	7	5	3	3	4	5
Atheta incognita	0	21	5	0	5	0	21
Atheta indubia	0	0	0	0	0	0	0
Atheta intermedia	0	4	4	0	4	0	4
Atheta ischnocera	0	2	2	0	2	0	2
Atheta janssoni	0	0	0	0	0	0	0
Atheta kaiseriana	0	0	0	0	0	0	0
Atheta laevana	9	25	16	8	8	17	17
Atheta laevicauda	0	0	0	0	0	0	0
Atheta lapponica	0	10	10	5	5	5	5
Atheta laticeps	2	2	0	0	0	2	2
Atheta laticollis	15	26	10	5	6	20	21
Atheta lativentris	0	0	0	0	0	0	0
Atheta liliputana	0	0	0	0	0	0	0
Atheta liturata	0	2	0	0	0	0	2
Atheta longicornis	5	18	11	6	6	11	12
Atheta luridipennis	0	1	1	1	0	1	0
Atheta macrocera	0	8	7	0	7	0	8
Atheta mahleri	0	0	0	0	0	0	0
Atheta malleus	2	12	10	5	5	7	7
Atheta marcida	0	13	5	0	5	0	13
Atheta melanaria	3	3	3	3	3	3	3
Atheta melanocera	0	12	12	6	6	6	6
Atheta minuscula	0	0	0	0	0	0	0
Atheta monticola	0	5	1	0	1	0	5
Atheta mortuorum	0	2	0	0	0	0	2
Atheta munsteri	0	2	2	2	0	2	0
Atheta nesslingi	0	3	3	0	3	0	3
Atheta nidicola	0	0	0	0	0	0	0
Atheta nigra	2	4	0	0	0	2	4
Atheta nigripes	0	10	7	0	7	0	10
Atheta nigritula	1	3	3	2	2	2	2
Atheta nitella	0	0	0	0	0	0	0
Atheta oblita	0	7	0	0	0	0	7
Atheta obtusangula	0	2	0	0	0	0	2
Atheta occulta	0	0	0	0	0	0	0
Atheta pachycera	0	0	0	0	0	0	0
Atheta palleola	0	0	0	0	0	0	0
Atheta pallidicornis	12	18	0	0	0	18	12
Atheta palustris	0	18	4	4	0	18	0
Atheta pandionis	0	0	0	0	0	0	0
Atheta paracrassicornis	2	6	5	3	3	4	4
Atheta parapicipennis	0	0	0	0	0	0	0
Atheta parca	0	0	0	0	0	0	0
Atheta pfaundleri	0	0	0	0	0	0	0
Atheta picipennis	2	5	0	0	0	5	2
Atheta picipennoides	0	0	0	0	0	0	0
Atheta picipes	0	16	3	0	3	0	16
Atheta pilicornis	2	6	6	4	4	4	4
Atheta pittionii	7	8	0	0	0	7	8
Atheta platonoffi	2	8	0	0	0	2	8
Atheta polaris	0	0	0	0	0	0	0
Atheta procera	0	12	2	0	2	0	12
Atheta pseudoelongatula	0	0	0	0	0	0	0
Atheta puncticollis	0	0	0	0	0	0	0
Atheta ravilla	0	12	3	0	3	0	12
Atheta ripicola	0	1	0	0	0	0	1
Atheta scapularis	0	11	0	0	0	0	11
Atheta scotica	0	1	1	0	1	0	1
Atheta serrata	0	0	0	0	0	0	0
Atheta setigera	0	7	4	0	4	0	7
Atheta shurawskyi	0	0	0	0	0	0	0
Atheta sodalis	9	32	13	7	7	25	16
Atheta sodermani	0	0	0	0	0	0	0
Atheta sordidula	1	3	2	1	1	2	2
Atheta sparreschneideri	3	3	3	3	3	3	3
Atheta spatuloides	0	4	4	0	4	0	4
Atheta strandiella	0	6	6	3	3	3	3
Atheta subglabra	0	7	0	0	0	0	7
Atheta subsinuata	1	1	1	1	1	1	1
Atheta subterranea	0	0	0	0	0	0	0
Atheta subtilis	3	20	16	8	9	10	13
Atheta sundti	0	0	0	0	0	0	0
Atheta taxiceroides	0	1	1	0	1	0	1
Atheta terminalis	1	1	0	0	0	1	1
Atheta tmolosensis	0	0	0	0	0	0	0
Atheta triangulum	0	10	0	0	0	0	10
Atheta trinotata	0	0	0	0	0	0	0
Atheta vaga	1	24	10	5	5	17	8
Atheta vestita	1	15	11	6	6	7	9
Atheta volans	2	8	6	3	3	5	5
Atheta wireni	0	0	0	0	0	0	0
Atheta xanthopus	0	0	0	0	0	0	0
Atheta zosterae	0	2	2	0	2	0	2
Atrecus affinis	0	22	2	0	2	0	22
Atrecus longiceps	0	4	0	0	0	0	4
Atrecus pilicornis	5	8	6	4	5	6	7
Autalia impressa	0	2	0	0	0	0	2
Autalia longicornis	14	38	6	4	5	36	16
Autalia puncticollis	0	8	8	4	4	4	4
Autalia rivularis	13	20	8	3	6	15	18
Batrisodes adnexus	0	0	0	0	0	0	0
Batrisodes buqueti	0	0	0	0	0	0	0
Batrisodes delaporti	0	5	0	0	0	0	5
Batrisodes hubenthali	0	0	0	0	0	0	0
Batrisodes venustus	0	0	0	0	0	0	0
Bibloplectus ambiguus	10	12	6	5	5	11	11
Bibloplectus minutissimus	4	8	0	0	0	4	8
Bibloplectus spinosus	0	0	0	0	0	0	0
Bibloplectus tenebrosus	0	2	0	0	0	0	2
Bibloporus bicolor	17	21	5	5	5	17	21
Bibloporus mayeti	0	0	0	0	0	0	0
Bibloporus minutus	3	5	4	3	3	4	4
Bibloporus ultimus	2	2	0	0	0	2	2
Bisnius cephalotes	0	0	0	0	0	0	0
Bisnius diversipennis	0	0	0	0	0	0	0
Bisnius fimetarius	0	34	11	5	6	7	27
Bisnius nigriventris	0	4	4	2	2	2	2
Bisnius nitidulus	0	2	0	0	0	2	0
Bisnius parcus	0	1	0	0	0	0	1
Bisnius pseudoparcus	0	1	1	0	1	0	1
Bisnius puella	0	7	7	3	4	3	4
Bisnius scoticus	0	5	5	2	3	2	3
Bisnius sordidus	11	16	5	3	5	11	16
Bisnius subuliformis	9	13	4	2	2	11	11
Bledius arcticus	1	9	9	5	5	5	5
Bledius atricapillus	0	5	0	0	0	5	0
Bledius baudii	0	0	0	0	0	0	0
Bledius bernhaueri	0	0	0	0	0	0	0
Bledius bosnicus	0	0	0	0	0	0	0
Bledius condensus	0	0	0	0	0	0	0
Bledius crassicollis	0	0	0	0	0	0	0
Bledius defensus	2	4	2	1	1	3	3
Bledius denticollis	0	15	0	0	0	0	15
Bledius diota	3	4	4	3	4	3	4
Bledius dissimilis	4	4	0	0	0	4	4
Bledius erraticus	13	21	8	4	4	17	17
Bledius femoralis	1	1	0	0	0	1	1
Bledius fennicus	0	0	0	0	0	0	0
Bledius fergussoni	0	4	4	2	2	2	2
Bledius filipes	1	1	0	0	0	1	1
Bledius fontinalis	0	0	0	0	0	0	0
Bledius furcatus	4	4	0	0	0	4	4
Bledius fuscipes	0	0	0	0	0	0	0
Bledius gallicus	18	30	10	5	5	23	25
Bledius kutsae	0	0	0	0	0	0	0
Bledius lativentris	0	0	0	0	0	0	0
Bledius littoralis	0	0	0	0	0	0	0
Bledius longulus	0	0	0	0	0	0	0
Bledius nanus	0	5	0	0	0	0	5
Bledius occidentalis	0	0	0	0	0	0	0
Bledius opacus	16	27	8	4	4	23	20
Bledius pallipes	1	1	0	0	0	1	1
Bledius poppiusi	0	14	14	7	7	7	7
Bledius procerulus	1	1	0	0	0	1	1
Bledius spectabilis	3	6	6	5	4	5	4
Bledius subterraneus	3	13	10	5	5	8	8
Bledius talpa	2	16	14	7	7	9	9
Bledius terebrans	1	1	0	0	0	1	1
Bledius tibialis	2	2	0	0	0	2	2
Bledius tricornis	15	19	4	2	2	17	17
Bledius vilis	3	3	3	3	3	3	3
Bobitobus lunulatus	0	0	0	0	0	0	0
Bobitobus pulchellus	0	0	0	0	0	0	0
Bohemiellina flavipennis	0	0	0	0	0	0	0
Bolitobius castaneus	3	4	0	0	0	3	4
Bolitobius cingulatus	8	15	2	1	1	9	14
Bolitochara lucida	17	22	0	0	0	22	17
Bolitochara lunulata	0	0	0	0	0	0	0
Bolitochara mulsanti	13	13	2	2	2	13	13
Bolitochara obliqua	14	25	0	0	0	25	14
Bolitochara pulchra	5	12	12	8	9	8	9
Bolitochara tecta	0	0	0	0	0	0	0
Borboropora kraatzii	0	0	0	0	0	0	0
Boreaphilus henningianus	1	13	10	5	5	6	8
Boreophilia eremita	0	12	12	6	6	6	6
Boreophilia fusca	2	2	1	1	1	2	2
Boreophilia hercynica	0	0	0	0	0	0	0
Boreophilia hyperborea	2	3	0	0	0	2	3
Boreophilia insecuta	0	0	0	0	0	0	0
Boreophilia islandica	0	2	0	0	0	1	1
Boreophilia latifemorata	0	0	0	0	0	0	0
Boreophilia subplana	0	4	4	2	2	2	2
Boreostiba frigida	1	5	4	0	4	1	5
Boreostiba piligera	0	1	1	0	1	0	1
Boreostiba sibirica	82	106	5	4	1	86	102
Boreostiba thulea	0	0	0	0	0	0	0
Brachygluta fossulata	12	18	8	5	5	15	15
Brachygluta haematica	0	0	0	0	0	0	0
Brachygluta helferi	2	3	0	0	0	2	3
Brachygluta sinuata	2	2	0	0	0	2	2
Brachyusa concolor	3	4	2	2	2	3	4
Brundinia marina	0	1	0	0	0	0	1
Brundinia meridionalis	1	1	0	0	0	1	1
Bryaxis bulbifer	0	0	0	0	0	0	0
Bryaxis curtisii	1	1	0	0	0	1	1
Bryophacis crassicornis	0	0	0	0	0	0	0
Bryophacis maklini	2	4	4	3	3	3	3
Bryophacis rufus	0	0	0	0	0	0	0
Bryophacis rugipennis	0	0	0	0	0	0	0
Bryoporus cernuus	1	7	7	4	4	4	4
Bythinus burrellii	1	1	0	0	0	1	1
Bythinus macropalpus	1	1	0	0	0	1	1
Cafius sericeus	0	0	0	0	0	0	0
Cafius xantholoma	6	18	14	8	8	12	12
Callicerus obscurus	5	7	0	0	0	5	7
Callicerus rigidicornis	2	3	0	0	0	2	3
Calodera aethiops	4	10	7	4	4	7	7
Calodera lapponica	0	0	0	0	0	0	0
Calodera nigrita	3	3	0	0	0	3	3
Calodera protensa	0	0	0	0	0	0	0
Calodera riparia	0	2	2	1	1	1	1
Calodera rubens	0	0	0	0	0	0	0
Calodera rufescens	1	2	0	0	0	2	1
Calodera uliginosa	0	0	0	0	0	0	0
Carpelimus bilineatus	18	29	10	5	5	23	24
Carpelimus corticinus	21	34	10	6	6	25	30
Carpelimus despectus	3	3	1	1	1	3	3
Carpelimus elongatulus	25	32	7	4	4	28	29
Carpelimus erichsoni	0	1	0	0	0	0	1
Carpelimus exiguus	14	14	0	0	0	14	14
Carpelimus foveolatus	4	4	0	0	0	4	4
Carpelimus fuliginosus	6	8	0	0	0	7	7
Carpelimus gracilis	14	15	2	2	2	14	15
Carpelimus halophilus	12	12	0	0	0	12	12
Carpelimus impressus	6	8	3	2	2	7	7
Carpelimus lindrothi	7	18	0	0	0	18	7
Carpelimus manchuricus	0	0	0	0	0	0	0
Carpelimus modestus	0	0	0	0	0	0	0
Carpelimus obesus	14	17	2	1	1	15	16
Carpelimus pusillus	19	32	8	5	5	22	29
Carpelimus rivularis	8	18	10	5	5	13	13
Carpelimus schneideri	0	0	0	0	0	0	0
Carpelimus subtilis	9	9	0	0	0	9	9
Carpelimus zealandicus	2	2	0	0	0	2	2
Carphacis striatus	6	6	0	0	0	6	6
Centrotoma lucifuga	0	0	0	0	0	0	0
Cephalocousya nivicola	1	3	3	2	2	2	2
Cephennium gallicum	11	11	0	0	0	11	11
Cephennium thoracicum	8	8	0	0	0	8	8
Chanoma vorbringeri	0	0	0	0	0	0	0
Chennium bituberculatum	0	0	0	0	0	0	0
Cilea exilis	2	2	0	0	0	2	2
Cilea silphoides	14	20	4	2	2	16	18
Claviger longicornis	0	0	0	0	0	0	0
Claviger testaceus	3	3	3	3	3	3	3
Coprophilus striatulus	10	13	1	1	1	10	13
Coproporus colchicus	0	0	0	0	0	0	0
Coproporus immigrans	3	3	0	0	0	3	3
Cordalia obscura	13	29	10	5	5	18	24
Coryphiomorphus hyperboreus	0	0	0	0	0	0	0
Coryphium angusticolle	8	9	2	1	2	8	9
Cousya longitarsis	0	0	0	0	0	0	0
Crataraea suturalis	12	13	2	2	2	12	13
Creophilus maxillosus	12	32	6	3	3	16	28
Cylletron nivale	0	4	4	2	2	2	2
Cypha apicalis	0	0	0	0	0	0	0
Cypha aprilis	0	0	0	0	0	0	0
Cypha discoidea	4	4	0	0	0	4	4
Cypha laeviuscula	1	3	3	2	2	2	2
Cypha longicornis	6	6	0	0	0	6	6
Cypha norvegica	0	0	0	0	0	0	0
Cypha ovulum	0	0	0	0	0	0	0
Cypha pulicaria	0	0	0	0	0	0	0
Cypha punctum	0	0	0	0	0	0	0
Cypha seminulum	0	0	0	0	0	0	0
Cypha suecica	0	0	0	0	0	0	0
Cypha tarsalis	1	5	4	2	2	3	3
Cyphea curtula	1	1	0	0	0	1	1
Cyphea latiuscula	0	0	0	0	0	0	0
Dacrila fallax	1	3	0	0	0	1	3
Dadobia immersa	2	3	1	1	1	2	3
Dalotia coriaria	0	10	6	3	3	4	6
Dasygnypeta velata	2	6	0	0	0	2	6
Deinopsis erosa	5	5	0	0	0	5	5
Deleaster dichrous	21	27	6	3	3	24	24
Deliphrosoma macrocephalum	0	0	0	0	0	0	0
Deliphrosoma prolongatum	0	0	0	0	0	0	0
Deliphrum tectum	0	6	6	3	3	3	3
Devia prospera	21	35	9	5	5	25	31
Dexiogyia corticina	6	7	0	0	0	6	7
Dianous coerulescens	4	5	0	0	0	4	5
Diglotta sinuaticollis	0	0	0	0	0	0	0
Dilacra luteipes	0	1	0	0	0	1	0
Dilacra vilis	0	0	0	0	0	0	0
Dinaraea aequata	15	25	5	4	4	22	18
Dinaraea angustula	1	6	4	2	2	3	4
Dinaraea arcana	2	4	3	2	2	3	3
Dinaraea linearis	3	5	4	3	3	4	4
Dinarda dentata	2	4	2	1	1	3	3
Dinarda hagensii	1	1	0	0	0	1	1
Dinarda maerkelii	2	2	2	2	2	2	2
Dinothenarus pubescens	0	0	0	0	0	0	0
Dochmonota clancula	8	12	5	3	3	10	10
Dochmonota rudiventris	0	6	0	0	0	0	6
Dropephylla clavigera	0	0	0	0	0	0	0
Dropephylla gracilicornis	0	1	1	0	1	0	1
Dropephylla heeri	0	0	0	0	0	0	0
Dropephylla ioptera	10	13	2	0	2	10	13
Dropephylla koltzei	0	2	2	0	2	0	2
Dropephylla linearis	3	6	4	2	3	4	5
Dropephylla vilis	0	0	0	0	0	0	0
Drusilla canaliculata	22	52	15	8	9	28	46
Emus hirtus	0	0	0	0	0	0	0
Enalodroma hepatica	0	0	0	0	0	0	0
Encephalus complicans	0	2	2	1	1	1	1
Erichsonius cinerascens	16	25	10	5	6	20	21
Euaesthetus bipunctatus	1	5	4	2	2	3	3
Euaesthetus laeviusculus	6	16	2	1	1	7	15
Euaesthetus ruficapillus	20	21	0	0	0	20	21
Euaesthetus ruficollis	0	0	0	0	0	0	0
Euaesthetus superlatus	6	6	0	0	0	6	6
Eucnecosum tenue	0	9	0	0	0	0	9
Euconnus campestris	0	0	0	0	0	0	0
Euconnus claviger	0	0	0	0	0	0	0
Euconnus denticornis	1	1	0	0	0	1	1
Euconnus fimetarius	7	7	0	0	0	7	7
Euconnus hirticollis	2	4	4	3	3	3	3
Euconnus maklinii	0	4	2	0	2	0	4
Euconnus pragensis	0	0	0	0	0	0	0
Euconnus rutilipennis	9	9	0	0	0	9	9
Euconnus wetterhallii	0	0	0	0	0	0	0
Eudectus giraudi	0	0	0	0	0	0	0
Eupines impar	0	1	0	0	0	0	1
Euplectus bescidicus	0	0	0	0	0	0	0
Euplectus bonvouloiri	0	0	0	0	0	0	0
Euplectus brunneus	2	2	0	0	0	2	2
Euplectus decipiens	0	0	0	0	0	0	0
Euplectus duponti	0	0	0	0	0	0	0
Euplectus infirmus	7	7	0	0	0	7	7
Euplectus karstenii	19	21	3	3	3	19	21
Euplectus kirbii	6	6	1	1	1	6	6
Euplectus lapponicus	0	0	0	0	0	0	0
Euplectus mutator	3	3	3	3	3	3	3
Euplectus nanus	17	17	0	0	0	17	17
Euplectus piceus	7	7	0	0	0	7	7
Euplectus punctatus	6	7	5	4	5	6	7
Euplectus sanguineus	0	0	0	0	0	0	0
Euplectus signatus	1	1	0	0	0	1	1
Euplectus tholini	0	0	0	0	0	0	0
Eurodotina inquinula	0	0	0	0	0	0	0
Eurylophus grandiceps	0	0	0	0	0	0	0
Euryporus picipes	0	2	2	1	1	1	1
Euryusa castanoptera	11	11	2	2	2	11	11
Euryusa coarctata	0	0	0	0	0	0	0
Euryusa optabilis	13	15	0	0	0	13	15
Euryusa sinuata	1	1	0	0	0	1	1
Eusphalerum lapponicum	0	5	5	2	3	2	3
Eusphalerum longipenne	10	26	0	0	0	10	26
Eusphalerum luteum	17	23	7	2	7	17	23
Eusphalerum minutum	17	29	12	5	7	22	24
Eusphalerum primulae	5	5	0	0	0	5	5
Eusphalerum pseudaucupariae	0	0	0	0	0	0	0
Eusphalerum sorbi	13	38	25	0	25	13	38
Eusphalerum sorbicola	0	2	2	1	1	1	1
Eusphalerum torquatum	0	3	2	0	2	0	3
Eutheia linearis	0	0	0	0	0	0	0
Eutheia plicata	0	0	0	0	0	0	0
Eutheia schaumii	0	0	0	0	0	0	0
Eutheia scydmaenoides	2	2	0	0	0	2	2
Euthiconus conicicollis	0	0	0	0	0	0	0
Fagniezia impressa	8	18	10	5	5	13	13
Falagria caesa	3	15	12	6	6	9	9
Falagria sulcatula	8	8	0	0	0	8	8
Falagrioma thoracica	4	4	0	0	0	4	4
Gabrius appendiculatus	12	17	4	1	3	13	16
Gabrius astutoides	0	2	0	0	0	0	2
Gabrius austriacus	0	0	0	0	0	0	0
Gabrius bescidicus	0	0	0	0	0	0	0
Gabrius bishopi	2	2	0	0	0	2	2
Gabrius breviventer	3	18	7	5	5	16	5
Gabrius dufbergi	0	0	0	0	0	0	0
Gabrius exiguus	0	0	0	0	0	0	0
Gabrius expectatus	0	1	1	1	0	1	0
Gabrius exspectatus	0	1	1	0	1	0	1
Gabrius lividipes	0	0	0	0	0	0	0
Gabrius nigritulus	6	7	0	0	0	6	7
Gabrius osseticus	9	16	7	3	4	12	13
Gabrius piliger	0	6	6	3	3	3	3
Gabrius sphagnicola	0	0	0	0	0	0	0
Gabrius splendidulus	18	22	2	1	2	19	21
Gabrius subnigritulus	0	0	0	0	0	0	0
Gabrius tirolensis	1	1	0	0	0	1	1
Gabrius toxotes	0	8	8	4	4	4	4
Gabrius trossulus	8	17	11	5	8	11	14
Gabrius velox	0	0	0	0	0	0	0
Gabronthus sulcifrons	0	5	5	2	3	2	3
Gabronthus thermarum	4	9	2	0	2	4	9
Gauropterus fulgidus	9	12	2	0	2	9	12
Geodromicus hoejeri	0	0	0	0	0	0	0
Geodromicus longipes	1	3	3	2	2	2	2
Geodromicus nigrita	4	4	0	0	0	4	4
Geodromicus plagiatus	4	16	8	5	5	7	13
Geostiba circellaris	11	22	6	3	4	13	20
Gnathusa caribou	1	3	1	1	1	1	3
Gnathusa grandiceps	0	0	0	0	0	0	0
Gnypeta brincki	1	2	0	0	0	1	2
Gnypeta caerulea	2	10	7	4	4	5	7
Gnypeta carbonaria	0	3	2	1	1	1	2
Gnypeta ripicola	4	4	0	0	0	4	4
Gnypeta rubrior	0	0	0	0	0	0	0
Gnypeta sellmani	2	8	6	3	3	5	5
Gymnusa brevicollis	2	12	10	5	5	7	7
Gymnusa variegata	5	7	5	4	4	6	6
Gyrohypnus angustatus	6	31	14	6	8	23	14
Gyrohypnus atratus	9	11	2	1	1	10	10
Gyrohypnus fracticornis	5	12	6	2	4	7	10
Gyrohypnus punctulatus	0	4	0	0	0	4	0
Gyrophaena affinis	4	32	6	3	3	7	29
Gyrophaena bihamata	3	8	2	1	1	4	7
Gyrophaena boleti	16	23	6	4	4	18	21
Gyrophaena congrua	1	3	3	2	2	2	2
Gyrophaena fasciata	10	14	8	6	6	12	12
Gyrophaena gentilis	7	12	0	0	0	7	12
Gyrophaena hanseni	0	0	0	0	0	0	0
Gyrophaena joyi	2	2	2	2	2	2	2
Gyrophaena joyioides	10	19	4	2	2	12	17
Gyrophaena lucidula	0	0	0	0	0	0	0
Gyrophaena manca	3	10	3	3	3	10	3
Gyrophaena minima	4	19	0	0	0	4	19
Gyrophaena munsteri	9	9	0	0	0	9	9
Gyrophaena nana	3	22	0	0	0	3	22
Gyrophaena nitidula	0	0	0	0	0	0	0
Gyrophaena obsoleta	0	0	0	0	0	0	0
Gyrophaena orientalis	0	0	0	0	0	0	0
Gyrophaena poweri	1	1	0	0	0	1	1
Gyrophaena pseudonana	0	0	0	0	0	0	0
Gyrophaena pulchella	3	3	2	2	2	3	3
Gyrophaena rousi	0	0	0	0	0	0	0
Gyrophaena rugipennis	0	0	0	0	0	0	0
Gyrophaena strictula	6	8	4	3	3	7	7
Gyrophaena williamsi	2	4	2	1	1	3	3
Habrocerus capillaricornis	34	47	2	1	1	39	42
Halobrecta algae	0	0	0	0	0	0	0
Halobrecta flavipes	0	0	0	0	0	0	0
Hapalaraea pygmaea	3	3	0	0	0	3	3
Haploglossa gentilis	2	2	0	0	0	2	2
Haploglossa marginalis	8	8	0	0	0	8	8
Haploglossa nidicola	2	2	0	0	0	2	2
Haploglossa picipennis	1	1	0	0	0	1	1
Haploglossa pulla	0	0	0	0	0	0	0
Haploglossa villosula	8	9	3	3	3	8	9
Heterota plumbea	0	0	0	0	0	0	0
Heterothops balthasari	0	0	0	0	0	0	0
Heterothops binotatus	0	0	0	0	0	0	0
Heterothops dissimilis	8	8	0	0	0	8	8
Heterothops minutus	1	1	0	0	0	1	1
Heterothops praevius	1	8	0	0	0	1	8
Heterothops quadripunctulus	2	5	5	3	4	3	4
Heterothops stiglundbergi	2	3	1	0	1	2	3
Holoboreaphilus nordenskioeldi	0	0	0	0	0	0	0
Holobus apicatus	7	13	2	1	1	12	8
Holobus flavicornis	4	13	2	1	1	5	12
Homalota plana	11	19	5	3	3	13	17
Hydrosmecta delicatula	0	0	0	0	0	0	0
Hydrosmecta longula	7	9	5	4	4	8	8
Hydrosmecta subtilissima	1	1	1	1	1	1	1
Hydrosmecta tenella	0	0	0	0	0	0	0
Hygronoma dimidiata	2	8	6	3	3	5	5
Hygropora cunctans	0	2	0	0	0	1	1
Hygropora longicornis	0	0	0	0	0	0	0
Hylota ochracea	4	11	4	0	4	4	11
Hypnogyra angularis	0	15	0	0	0	15	0
Hypomedon debilicornis	2	8	0	0	0	2	8
Hypopycna rufula	5	6	0	0	0	5	6
Ilyobates bennetti	7	10	2	2	2	8	9
Ilyobates nigricollis	1	1	0	0	0	1	1
Ischnoglossa elegantula	0	0	0	0	0	0	0
Ischnoglossa obscura	1	5	5	3	3	3	3
Ischnoglossa prolixa	5	5	0	0	0	5	5
Ischnopoda leucopus	2	8	6	3	3	5	5
Ischnopoda scitula	0	0	0	0	0	0	0
Ischnopoda umbratica	1	1	0	0	0	1	1
Ischnosoma bergrothi	0	0	0	0	0	0	0
Ischnosoma longicorne	1	7	6	3	3	4	4
Ischnosoma splendidum	42	61	11	5	6	47	56
Lamprinodes saginatus	1	1	1	1	1	1	1
Lathrobium brunnipes	21	36	7	4	4	32	25
Lathrobium dilutum	0	0	0	0	0	0	0
Lathrobium elongatum	8	12	4	2	2	10	10
Lathrobium fovulum	14	15	0	0	0	15	14
Lathrobium fulvipenne	14	24	8	4	4	19	19
Lathrobium geminum	5	17	10	5	5	10	12
Lathrobium impressum	9	15	6	3	3	12	12
Lathrobium lineatocolle	0	2	0	0	0	0	2
Lathrobium longulum	22	27	5	2	3	24	25
Lathrobium pallidipenne	1	1	0	0	0	1	1
Lathrobium pallidum	0	0	0	0	0	0	0
Lathrobium quadratum	0	7	1	0	1	0	7
Lathrobium rufipenne	7	10	4	3	3	9	8
Leptacinus batychrus	1	4	2	0	2	1	4
Leptacinus formicetorum	7	11	4	2	2	9	9
Leptacinus intermedius	9	19	10	3	7	12	16
Leptacinus pusillus	6	8	2	0	2	6	8
Leptacinus sulcifrons	10	11	1	0	1	10	11
Leptoplectus spinolae	3	3	0	0	0	3	3
Leptusa fumida	9	15	2	1	1	14	10
Leptusa norvegica	0	0	0	0	0	0	0
Leptusa pulchella	11	20	2	0	2	18	13
Leptusa ruficollis	15	25	1	1	1	24	16
Lesteva hanseni	0	0	0	0	0	0	0
Lesteva longoelytrata	24	25	5	4	5	24	25
Lesteva monticola	2	6	4	2	2	4	4
Lesteva pubescens	4	4	0	0	0	4	4
Lesteva punctata	8	8	0	0	0	8	8
Lesteva sicula	9	9	0	0	0	9	9
Liogluta alpestris	2	15	6	2	4	10	7
Liogluta constricta	0	0	0	0	0	0	0
Liogluta granigera	3	7	4	2	2	5	5
Liogluta longiuscula	13	13	0	0	0	13	13
Liogluta micans	0	10	10	5	5	5	5
Liogluta microptera	4	7	0	0	0	5	6
Liogluta pagana	0	0	0	0	0	0	0
Lithocharis nigriceps	12	39	9	4	5	16	35
Lithocharis ochracea	2	5	1	0	1	2	5
Lobrathium multipunctum	7	7	0	0	0	7	7
Lomechusa emarginata	3	3	3	3	3	3	3
Lomechusa paradoxa	0	0	0	0	0	0	0
Lomechusa pubicollis	5	5	4	4	4	5	5
Lomechusoides inflatus	0	0	0	0	0	0	0
Lomechusoides strumosus	0	0	0	0	0	0	0
Lomechusoides teres	0	0	0	0	0	0	0
Lordithon bicolor	0	0	0	0	0	0	0
Lordithon bimaculatus	0	10	4	2	2	8	2
Lordithon exoletus	5	6	0	0	0	5	6
Lordithon speciosus	2	2	2	2	2	2	2
Lordithon thoracicus	44	97	11	5	7	49	92
Lordithon trimaculatus	3	4	3	3	3	3	4
Lordithon trinotatus	15	20	3	0	3	16	19
Lundbergia trybomi	0	0	0	0	0	0	0
Lypoglossa lateralis	1	15	14	7	7	8	8
Lyprocorrhe anceps	5	11	7	4	4	8	8
Manda mandibularis	3	3	0	0	0	3	3
Mannerheimia arctica	0	6	6	3	3	3	3
Mannerheimia brevipennis	0	0	0	0	0	0	0
Medon apicalis	14	17	2	1	1	15	16
Medon brunneus	13	16	0	0	0	14	15
Medon castaneus	0	0	0	0	0	0	0
Medon dilutus	0	0	0	0	0	0	0
Medon fusculus	2	5	0	0	0	2	5
Medon ripicola	7	7	0	0	0	7	7
Medon rufiventris	0	0	0	0	0	0	0
Megalinus glabratus	0	2	0	0	0	2	0
Megarthrus bellevoyei	0	0	0	0	0	0	0
Megarthrus denticollis	15	19	4	2	2	17	17
Megarthrus depressus	0	23	6	4	2	18	5
Megarthrus fennicus	0	0	0	0	0	0	0
Megarthrus nigrinus	0	0	0	0	0	0	0
Megarthrus nitidulus	0	4	4	2	2	2	2
Megarthrus prosseni	0	5	2	2	0	5	0
Megarthrus strandi	0	0	0	0	0	0	0
Meliceria tragardhi	0	0	0	0	0	0	0
Meotica exilis	7	10	2	1	1	8	9
Meotica exillima	0	0	0	0	0	0	0
Meotica filiformis	1	2	0	0	0	2	1
Meotica moczarskii	0	4	4	4	0	4	0
Meotica pallens	3	8	5	3	3	5	6
Metopsia clypeata	0	6	0	0	0	5	1
Metopsia similis	0	0	0	0	0	0	0
Micralymma marinum	0	4	0	0	0	2	2
Micrearota vestigialis	0	0	0	0	0	0	0
Micropeplus caelatus	0	0	0	0	0	0	0
Micropeplus dokuchaevi	0	0	0	0	0	0	0
Micropeplus fulvus	9	9	0	0	0	9	9
Micropeplus latus	0	0	0	0	0	0	0
Micropeplus porcatus	3	3	0	0	0	3	3
Microscydmus minimus	10	19	1	1	1	10	19
Microscydmus nanus	1	1	0	0	0	1	1
Mniusa incrassata	3	5	3	2	2	4	4
Mocyta amblystegii	0	10	0	0	0	0	10
Mocyta amplicollis	0	0	0	0	0	0	0
Mocyta clientula	0	0	0	0	0	0	0
Mocyta fungi	53	93	0	0	0	81	65
Mocyta negligens	0	0	0	0	0	0	0
Mocyta orbata	0	0	0	0	0	0	0
Mocyta orphana	0	0	0	0	0	0	0
Mocyta simulans	0	0	0	0	0	0	0
Mycetoporus altaicus	0	6	6	3	3	3	3
Mycetoporus angularis	0	0	0	0	0	0	0
Mycetoporus baudueri	0	0	0	0	0	0	0
Mycetoporus bimaculatus	0	0	0	0	0	0	0
Mycetoporus boreellus	0	2	2	1	1	1	1
Mycetoporus brucki	0	0	0	0	0	0	0
Mycetoporus clavicornis	0	5	4	2	2	3	2
Mycetoporus debilis	0	0	0	0	0	0	0
Mycetoporus despectus	0	0	0	0	0	0	0
Mycetoporus eppelsheimianus	1	1	1	1	1	1	1
Mycetoporus forticornis	0	0	0	0	0	0	0
Mycetoporus glaber	0	0	0	0	0	0	0
Mycetoporus horni	0	0	0	0	0	0	0
Mycetoporus inaris	0	0	0	0	0	0	0
Mycetoporus lepidus	1	5	4	2	2	3	3
Mycetoporus longulus	1	1	0	0	0	1	1
Mycetoporus maerkelii	0	1	1	0	1	0	1
Mycetoporus montanus	0	0	0	0	0	0	0
Mycetoporus monticola	0	2	2	1	1	1	1
Mycetoporus mulsanti	0	2	2	2	0	2	0
Mycetoporus niger	3	3	0	0	0	3	3
Mycetoporus nigrans	0	23	0	0	0	0	23
Mycetoporus nigricollis	0	0	0	0	0	0	0
Mycetoporus pachyraphis	1	1	1	1	1	1	1
Mycetoporus piceolus	0	0	0	0	0	0	0
Mycetoporus punctus	3	6	3	3	3	3	6
Mycetoporus rufescens	4	4	0	0	0	4	4
Mycetoporus silvaticus	0	0	0	0	0	0	0
Myllaena brevicornis	9	9	0	0	0	9	9
Myllaena dubia	9	11	3	2	2	10	10
Myllaena elongata	4	4	0	0	0	4	4
Myllaena gracilis	4	4	0	0	0	4	4
Myllaena hyperborea	4	4	4	4	4	4	4
Myllaena infuscata	3	8	0	0	0	3	8
Myllaena intermedia	10	18	6	3	3	14	14
Myllaena kraatzi	0	0	0	0	0	0	0
Myllaena masoni	0	0	0	0	0	0	0
Myllaena minuta	4	10	4	3	3	9	5
Myrmecocephalus concinnus	0	20	6	3	3	15	5
Myrmecopora sulcata	0	0	0	0	0	0	0
Nehemitropia lividipennis	3	11	6	3	3	6	8
Neobisnius lathrobioides	0	0	0	0	0	0	0
Neobisnius procerulus	6	6	0	0	0	6	6
Neobisnius prolixus	0	0	0	0	0	0	0
Neobisnius villosulus	3	4	1	1	1	3	4
Neothetalia pulcherrima	0	0	0	0	0	0	0
Neuraphes angulatus	12	16	2	1	2	12	16
Neuraphes coronatus	1	1	1	1	1	1	1
Neuraphes elongatulus	13	15	0	0	0	13	15
Neuraphes perssoni	0	0	0	0	0	0	0
Neuraphes plicicollis	0	0	0	0	0	0	0
Neuraphes rubicundus	0	0	0	0	0	0	0
Neuraphes ruthenus	0	0	0	0	0	0	0
Neuraphes talparum	0	1	1	0	1	0	1
Nevraphes elongatulus	0	0	0	0	0	0	0
Notothecta confusa	0	0	0	0	0	0	0
Notothecta flavipes	5	7	3	2	2	6	6
Nudobius lentus	13	21	8	4	5	16	18
Ocalea badia	8	8	1	1	1	8	8
Ocalea latipennis	0	0	0	0	0	0	0
Ocalea picata	17	32	13	6	7	25	24
Ocalea rivularis	3	3	0	0	0	3	3
Ochthephilum collare	2	7	5	2	3	4	5
Ochthephilum fracticorne	12	27	13	5	8	17	22
Ochthephilus andalusiacus	0	0	0	0	0	0	0
Ochthephilus omalinus	8	8	2	2	2	8	8
Ochthephilus rosenhaueri	0	0	0	0	0	0	0
Ochthephilus strandi	0	1	0	0	0	0	1
Ocypus aeneocephalus	2	2	0	0	0	2	2
Ocypus brunnipes	13	16	2	1	1	14	15
Ocypus fulvipennis	1	1	0	0	0	1	1
Ocypus fuscatus	4	6	4	3	3	5	5
Ocypus nitens	15	17	2	1	1	16	16
Ocypus olens	24	30	0	0	0	24	30
Ocypus ophthalmicus	9	16	7	4	4	12	13
Ocypus picipennis	1	1	1	1	1	1	1
Ocyusa maura	7	13	6	3	3	10	10
Ocyusa picina	1	5	4	2	2	3	3
Oligota granaria	3	4	0	0	0	4	3
Oligota inexspectata	0	0	0	0	0	0	0
Oligota inflata	0	0	0	0	0	0	0
Oligota muensteri	0	0	0	0	0	0	0
Oligota parva	17	21	0	0	0	17	21
Oligota pumilio	12	13	0	0	0	12	13
Oligota pusillima	7	9	2	1	1	8	8
Oligota uralensicola	0	0	0	0	0	0	0
Olisthaerus megacephalus	2	11	5	3	3	4	9
Olisthaerus substriatus	4	4	4	4	4	4	4
Olophrum assimile	3	13	10	5	5	8	8
Olophrum boreale	2	18	6	3	3	5	15
Olophrum consimile	8	22	8	4	4	12	18
Olophrum fuscum	1	3	3	2	2	2	2
Olophrum interglaciale	0	0	0	0	0	0	0
Olophrum latum	19	21	0	0	0	19	21
Olophrum piceum	12	15	1	0	1	12	15
Olophrum rotundicolle	5	23	8	4	4	9	19
Omalium allardii	0	0	0	0	0	0	0
Omalium caesum	5	7	0	0	0	5	7
Omalium excavatum	0	0	0	0	0	0	0
Omalium exiguum	3	3	0	0	0	3	3
Omalium imitator	0	0	0	0	0	0	0
Omalium laeviusculum	2	2	0	0	0	2	2
Omalium laticolle	0	0	0	0	0	0	0
Omalium littorale	2	9	9	5	6	5	6
Omalium muensteri	1	3	3	2	2	2	2
Omalium oxyacanthae	8	8	0	0	0	8	8
Omalium riparium	2	8	6	3	3	5	5
Omalium rivulare	26	82	14	7	7	58	50
Omalium rugatum	10	15	5	2	3	12	13
Omalium septentrionis	0	4	4	2	2	2	2
Omalium strigicolle	2	4	4	3	3	3	3
Omalium validum	0	0	0	0	0	0	0
Ontholestes murinus	12	18	5	2	3	14	16
Ontholestes tessellatus	9	11	1	1	1	9	11
Orochares angustatus	0	0	0	0	0	0	0
Othius angustus	2	10	10	5	7	5	7
Othius lapidicola	2	4	4	3	3	3	3
Othius punctulatus	12	28	11	4	7	21	19
Othius subuliformis	0	31	4	2	2	29	2
Othius volans	2	2	2	2	2	2	2
Ousipalia caesula	1	1	0	0	0	1	1
Oxypoda abdominalis	1	11	0	0	0	1	11
Oxypoda acuminata	14	21	4	2	2	16	19
Oxypoda advena	0	2	2	1	1	1	1
Oxypoda alternans	20	48	5	3	5	46	22
Oxypoda annularis	15	21	6	3	3	18	18
Oxypoda arborea	0	0	0	0	0	0	0
Oxypoda bicolor	0	0	0	0	0	0	0
Oxypoda brachyptera	0	2	0	0	0	0	2
Oxypoda brevicornis	11	18	8	4	5	14	15
Oxypoda doderoi	0	0	0	0	0	0	0
Oxypoda elongatula	1	9	8	4	4	5	5
Oxypoda exoleta	3	3	0	0	0	3	3
Oxypoda ferruginea	0	0	0	0	0	0	0
Oxypoda flavicornis	3	5	3	2	2	4	4
Oxypoda formiceticola	0	4	4	2	2	2	2
Oxypoda funebris	1	12	12	5	8	5	8
Oxypoda haemorrhoa	0	7	7	3	4	3	4
Oxypoda hansseni	0	0	0	0	0	0	0
Oxypoda induta	0	0	0	0	0	0	0
Oxypoda islandica	0	4	4	2	2	2	2
Oxypoda lentula	1	1	0	0	0	1	1
Oxypoda longipes	3	3	0	0	0	3	3
Oxypoda lucens	0	0	0	0	0	0	0
Oxypoda lugubris	0	0	0	0	0	0	0
Oxypoda nigricornis	0	6	6	3	3	3	3
Oxypoda opaca	27	44	10	4	6	32	39
Oxypoda operta	0	0	0	0	0	0	0
Oxypoda praecox	1	1	0	0	0	1	1
Oxypoda pratensicola	0	0	0	0	0	0	0
Oxypoda procerula	1	11	10	5	5	6	6
Oxypoda recondita	0	0	0	0	0	0	0
Oxypoda rufa	0	0	0	0	0	0	0
Oxypoda rugicollis	0	0	0	0	0	0	0
Oxypoda serpentata	0	0	0	0	0	0	0
Oxypoda skalitzkyi	0	4	4	1	3	1	3
Oxypoda soror	2	4	3	2	2	3	3
Oxypoda spectabilis	0	2	2	1	1	1	1
Oxypoda strandi	0	9	8	4	4	5	4
Oxypoda tarda	0	0	0	0	0	0	0
Oxypoda testacea	0	0	0	0	0	0	0
Oxypoda togata	0	6	6	2	4	2	4
Oxypoda uhligi	0	0	0	0	0	0	0
Oxypoda vicina	0	3	3	0	3	0	3
Oxypoda vittata	8	10	1	0	1	8	10
Oxyporus mannerheimii	0	3	0	0	0	0	3
Oxyporus maxillosus	5	20	1	1	1	5	20
Oxyporus rufus	2	12	6	3	3	5	9
Oxytelus assingi	2	2	2	2	2	2	2
Oxytelus fulvipes	0	0	0	0	0	0	0
Oxytelus laqueatus	29	45	15	7	10	34	40
Oxytelus migrator	2	2	0	0	0	2	2
Oxytelus piceus	16	16	0	0	0	16	16
Oxytelus sculptus	8	17	7	3	4	11	14
Pachnida nigella	0	9	3	0	3	0	9
Paederidus ruficollis	5	12	0	0	0	5	12
Paederus fuscipes	17	90	7	4	4	20	87
Paederus littoralis	11	11	0	0	0	11	11
Paederus riparius	15	22	6	3	3	18	19
Palporus nitidulus	0	0	0	0	0	0	0
Parabolitobius formosus	0	0	0	0	0	0	0
Parabolitobius inclinans	0	3	0	0	0	3	0
Paranopleta inhabilis	1	1	1	1	1	1	1
Paraphloeostiba gayndahensis	0	9	0	0	0	0	9
Parocyusa crebrepunctata	0	0	0	0	0	0	0
Parocyusa rubicunda	5	5	0	0	0	5	5
Pella cognata	0	0	0	0	0	0	0
Pella funesta	0	0	0	0	0	0	0
Pella humeralis	7	11	7	5	5	9	9
Pella laticollis	0	0	0	0	0	0	0
Pella limbata	0	2	0	0	0	2	0
Pella lugens	0	11	2	2	0	11	0
Pentanota meuseli	1	1	1	1	1	1	1
Phacophallus pallidipennis	0	0	0	0	0	0	0
Phacophallus parumpunctatus	9	11	2	0	2	9	11
Philonthus addendus	7	13	7	3	5	9	11
Philonthus albipes	8	24	15	6	9	14	18
Philonthus alpinus	0	0	0	0	0	0	0
Philonthus archangelicus	0	0	0	0	0	0	0
Philonthus atratus	5	8	3	1	2	6	7
Philonthus binotatus	0	0	0	0	0	0	0
Philonthus carbonarius	64	76	6	3	3	67	73
Philonthus caucasicus	0	1	0	0	0	0	1
Philonthus chalceus	0	0	0	0	0	0	0
Philonthus cochleatus	0	0	0	0	0	0	0
Philonthus cognatus	41	54	13	5	10	44	51
Philonthus concinnus	68	77	0	0	0	68	77
Philonthus confinis	0	0	0	0	0	0	0
Philonthus coprophilus	1	1	0	0	0	1	1
Philonthus corruscus	8	8	0	0	0	8	8
Philonthus corvinus	1	3	3	2	2	2	2
Philonthus cruentatus	6	8	3	2	3	6	8
Philonthus debilis	4	17	11	5	6	9	12
Philonthus decorus	16	23	6	3	4	18	21
Philonthus discoideus	8	15	7	3	4	11	12
Philonthus ebeninus	0	0	0	0	0	0	0
Philonthus fumarius	6	6	0	0	0	6	6
Philonthus furcifer	0	0	0	0	0	0	0
Philonthus fuscus	0	0	0	0	0	0	0
Philonthus intermedius	4	4	0	0	0	4	4
Philonthus jurgans	8	9	0	0	0	8	9
Philonthus laevicollis	1	1	1	1	1	1	1
Philonthus laminatus	6	7	2	1	2	6	7
Philonthus lederi	0	3	3	1	2	1	2
Philonthus lepidus	7	7	1	1	1	7	7
Philonthus longicornis	4	7	2	0	2	4	7
Philonthus mannerheimi	1	1	0	0	0	1	1
Philonthus marginatus	10	16	8	3	7	11	15
Philonthus micans	10	18	8	3	5	13	15
Philonthus micantoides	0	4	4	2	2	2	2
Philonthus nigrita	1	9	8	4	4	5	5
Philonthus nitidicollis	0	0	0	0	0	0	0
Philonthus nitidus	2	11	10	5	6	6	7
Philonthus parvicornis	0	0	0	0	0	0	0
Philonthus politus	18	30	10	5	6	22	26
Philonthus pseudovarians	0	1	1	0	1	0	1
Philonthus punctus	6	6	0	0	0	6	6
Philonthus quisquiliarius	21	43	20	9	11	30	34
Philonthus rectangulus	10	18	9	5	6	13	15
Philonthus rotundicollis	13	16	2	1	1	14	15
Philonthus rubripennis	8	16	8	4	4	12	12
Philonthus rufipes	0	0	0	0	0	0	0
Philonthus salinus	1	1	0	0	0	1	1
Philonthus sanguinolentus	12	15	4	2	3	13	14
Philonthus spinipes	7	7	0	0	0	7	7
Philonthus splendens	12	16	4	2	2	14	14
Philonthus subvirescens	1	13	9	4	6	4	10
Philonthus succicola	12	18	3	0	3	13	17
Philonthus tenuicornis	8	23	11	5	6	16	15
Philonthus umbratilis	2	13	10	5	5	7	8
Philonthus varians	17	32	11	4	7	21	28
Philonthus ventralis	0	2	2	0	2	0	2
Philonthus virgo	0	0	0	0	0	0	0
Philonthus viridipennis	0	0	0	0	0	0	0
Philorinum sordidum	1	1	0	0	0	1	1
Phloeocharis subtilissima	15	25	1	1	1	25	15
Phloeonomus minimus	5	5	0	0	0	5	5
Phloeonomus punctipennis	26	28	2	1	1	27	27
Phloeonomus pusillus	8	8	3	3	3	8	8
Phloeonomus sjobergi	2	2	2	2	2	2	2
Phloeopora concolor	0	2	2	1	1	1	1
Phloeopora corticalis	8	8	0	0	0	8	8
Phloeopora nitidiventris	0	0	0	0	0	0	0
Phloeopora teres	7	9	0	0	0	7	9
Phloeopora testacea	4	5	1	1	1	4	5
Phloeostiba lapponica	18	167	1	1	1	18	167
Phloeostiba plana	13	18	4	2	2	15	16
Phyllodrepa floralis	8	9	2	2	2	8	9
Phyllodrepa melanocephala	3	7	6	4	4	5	5
Phyllodrepa melis	2	2	0	0	0	2	2
Phyllodrepa nigra	11	11	5	5	5	11	11
Phyllodrepa puberula	1	1	0	0	0	1	1
Phyllodrepa sahlbergi	0	2	2	1	1	1	1
Phyllodrepa salicis	0	0	0	0	0	0	0
Phyllodrepoidea crenata	3	5	0	0	0	5	3
Phymatura brevicollis	2	2	0	0	0	2	2
Phytosus balticus	0	0	0	0	0	0	0
Phytosus spinifer	2	2	0	0	0	2	2
Placusa adscita	0	0	0	0	0	0	0
Placusa atrata	4	4	1	1	1	4	4
Placusa complanata	0	1	1	0	1	0	1
Placusa cribrata	0	0	0	0	0	0	0
Placusa depressa	4	5	1	1	0	5	4
Placusa incompleta	0	7	2	1	1	1	6
Placusa pumilio	6	6	0	0	0	6	6
Placusa suecica	0	0	0	0	0	0	0
Placusa tachyporoides	39	49	6	2	4	41	47
Planeustomus palpalis	10	10	0	0	0	10	10
Plataraea brunnea	0	2	0	0	0	0	2
Plataraea dubiosa	0	0	0	0	0	0	0
Plataraea nigrifrons	0	0	0	0	0	0	0
Platydracus fulvipes	5	13	7	4	4	8	10
Platydracus latebricola	3	5	3	2	2	4	4
Platydracus stercorarius	17	17	2	2	2	17	17
Platystethus alutaceus	1	1	0	0	0	1	1
Platystethus arenarius	6	12	6	3	3	9	9
Platystethus capito	0	0	0	0	0	0	0
Platystethus cornutus	13	13	0	0	0	13	13
Platystethus degener	1	21	0	0	0	1	21
Platystethus nitens	12	49	0	0	0	12	49
Platystethus nodifrons	0	2	2	1	1	1	1
Plectophloeus nitidus	11	11	0	0	0	11	11
Plectophloeus nubigena	14	14	0	0	0	14	14
Poromniusa procidua	0	0	0	0	0	0	0
Porrhodites fenestralis	1	2	0	0	0	1	2
Proteinus altaicus	0	0	0	0	0	0	0
Proteinus atomarius	3	3	1	1	1	3	3
Proteinus brachypterus	20	54	12	6	6	48	26
Proteinus crenulatus	0	1	0	0	0	0	1
Proteinus hyperboreus	0	0	0	0	0	0	0
Proteinus laevigatus	10	12	3	2	2	11	11
Proteinus macropterus	0	0	0	0	0	0	0
Pselaphaulax dresdensis	0	0	0	0	0	0	0
Pselaphus heisei	14	24	10	5	5	19	19
Pseudomedon obscurellus	3	3	0	0	0	3	3
Pseudomedon obsoletus	1	1	0	0	0	1	1
Pseudomicrodota paganettii	0	0	0	0	0	0	0
Pseudoplectus perplexus	0	0	0	0	0	0	0
Pycnoglypta lurida	1	7	7	4	4	4	4
Pycnota paradoxa	0	0	0	0	0	0	0
Quedionuchus glaber	0	10	0	0	0	10	0
Quedionuchus plagiatus	33	44	6	4	5	35	42
Quedius balticus	0	0	0	0	0	0	0
Quedius boopoides	1	13	12	6	6	7	7
Quedius boops	3	13	10	3	7	6	10
Quedius brevicornis	11	17	6	3	3	14	14
Quedius brevis	4	9	7	4	5	6	7
Quedius cinctus	19	26	6	2	4	21	24
Quedius cruentus	39	54	4	1	3	40	53
Quedius curtipennis	12	15	2	1	1	13	14
Quedius dilatatus	1	3	2	1	1	2	2
Quedius dubius	7	7	0	0	0	7	7
Quedius fellmani	6	28	10	5	5	15	19
Quedius fulgidus	5	5	0	0	0	5	5
Quedius fuliginosus	10	20	10	5	6	14	16
Quedius fulvicollis	5	12	6	4	4	8	9
Quedius fumatus	8	12	0	0	0	11	9
Quedius invreae	2	5	1	0	1	2	5
Quedius jenisseensis	0	0	0	0	0	0	0
Quedius lateralis	12	16	0	0	0	16	12
Quedius levicollis	0	3	2	1	1	1	2
Quedius limbatus	8	14	6	2	4	10	12
Quedius longicornis	0	0	0	0	0	0	0
Quedius lucidulus	17	20	3	0	3	17	20
Quedius lundbergi	0	4	4	0	4	0	4
Quedius maurorufus	7	7	0	0	0	7	7
Quedius maurus	7	15	8	4	4	11	11
Quedius meridiocarpathicus	0	0	0	0	0	0	0
Quedius mesomelinus	21	34	11	5	8	26	29
Quedius microps	5	5	0	0	0	5	5
Quedius molochinus	6	13	7	3	4	9	10
Quedius nemoralis	0	0	0	0	0	0	0
Quedius nigriceps	0	0	0	0	0	0	0
Quedius nigrocaeruleus	0	0	0	0	0	0	0
Quedius nitipennis	2	12	9	4	5	6	8
Quedius persimilis	0	0	0	0	0	0	0
Quedius picipes	1	2	1	0	1	1	2
Quedius pseudolimbatus	0	4	4	1	3	1	3
Quedius pseudoumbrinus	0	0	0	0	0	0	0
Quedius puncticollis	0	0	0	0	0	0	0
Quedius scintillans	0	0	0	0	0	0	0
Quedius scitus	0	8	2	0	2	0	8
Quedius semiaeneus	3	5	0	0	0	3	5
Quedius semiobscurus	1	1	0	0	0	1	1
Quedius sublimbatus	4	9	4	4	4	4	9
Quedius subunicolor	1	3	2	1	1	2	2
Quedius suturalis	8	9	0	0	0	8	9
Quedius tenellus	4	7	7	5	6	5	6
Quedius truncicola	10	12	0	0	0	12	10
Quedius umbrinus	5	63	9	1	9	5	63
Quedius unicolor	0	0	0	0	0	0	0
Quedius vexans	1	1	0	0	0	1	1
Quedius vulneratus	0	0	0	0	0	0	0
Quedius xanthopus	6	21	15	2	13	8	19
Rabigus tenuis	2	2	0	0	0	2	2
Reichenbachia juncorum	4	4	0	0	0	4	4
Reichenbachia puncticollis	0	0	0	0	0	0	0
Rhopalocerina clavigera	0	0	0	0	0	0	0
Rugilus angustatus	6	9	2	1	1	7	8
Rugilus erichsonii	0	12	1	0	1	0	12
Rugilus orbiculatus	17	27	8	4	4	22	22
Rugilus rufipes	30	50	9	4	5	37	43
Rugilus similis	1	2	0	0	0	1	2
Rybaxis longicornis	17	31	14	7	7	24	24
Saulcyella schmidtii	0	0	0	0	0	0	0
Scaphidium quadrimaculatum	25	42	7	4	4	32	35
Scaphisoma agaricinum	14	28	12	5	7	19	23
Scaphisoma assimile	2	2	0	0	0	2	2
Scaphisoma balcanicum	3	3	0	0	0	3	3
Scaphisoma boleti	12	14	2	2	2	12	14
Scaphisoma boreale	0	0	0	0	0	0	0
Scaphisoma inopinatum	0	0	0	0	0	0	0
Scaphisoma subalpinum	3	8	8	5	6	5	6
Schistoglossa aubei	2	4	4	3	3	3	3
Schistoglossa bergvalli	0	0	0	0	0	0	0
Schistoglossa curtipennis	0	4	4	2	2	2	2
Schistoglossa drusilloides	0	0	0	0	0	0	0
Schistoglossa gemina	3	5	3	2	2	4	4
Schistoglossa viduata	0	8	8	4	4	4	4
Scopaeus laevigatus	18	22	6	4	4	20	20
Scopaeus minutus	0	0	0	0	0	0	0
Scopaeus pusillus	0	0	0	0	0	0	0
Scopaeus ryei	1	1	0	0	0	1	1
Scopaeus sulcicollis	0	0	0	0	0	0	0
Scydmaenus hellwigii	1	7	7	4	4	4	4
Scydmaenus perrisi	0	1	0	0	0	1	0
Scydmaenus rufus	13	14	0	0	0	13	14
Scydmaenus tarsatus	6	6	0	0	0	6	6
Scydmoraphes helvolus	4	5	0	0	0	5	4
Scydmoraphes minutus	4	5	0	0	0	4	5
Scydmoraphes sparshalli	2	3	0	0	0	3	2
Sepedophilus bipunctatus	11	15	1	1	1	13	13
Sepedophilus bipustulatus	0	0	0	0	0	0	0
Sepedophilus constans	0	2	2	1	1	1	1
Sepedophilus immaculatus	10	10	1	1	1	10	10
Sepedophilus littoreus	23	35	10	4	7	26	32
Sepedophilus lusitanicus	1	1	0	0	0	1	1
Sepedophilus marshami	30	42	8	4	4	34	38
Sepedophilus nigripennis	0	0	0	0	0	0	0
Sepedophilus pedicularius	3	7	4	2	2	5	5
Sepedophilus testaceus	30	68	3	2	3	56	42
Silusa rubiginosa	5	5	0	0	0	5	5
Silusa rubra	0	0	0	0	0	0	0
Staphylinus caesareus	3	5	4	3	3	4	4
Staphylinus dimidiaticornis	0	0	0	0	0	0	0
Staphylinus erythropterus	5	10	4	2	2	8	7
Stenichnus bicolor	12	14	8	6	8	12	14
Stenichnus collaris	20	28	7	4	4	23	25
Stenichnus godarti	0	14	0	0	0	0	14
Stenichnus poweri	0	0	0	0	0	0	0
Stenichnus pusillus	0	0	0	0	0	0	0
Stenichnus scutellaris	54	70	4	2	2	57	67
Stenichnus subseriatus	0	0	0	0	0	0	0
Stenus ampliventris	0	0	0	0	0	0	0
Stenus argus	2	6	4	1	3	3	5
Stenus assequens	0	4	2	1	1	1	3
Stenus ater	3	3	0	0	0	3	3
Stenus aterrimus	0	0	0	0	0	0	0
Stenus atratulus	0	5	5	2	3	2	3
Stenus audax	0	0	0	0	0	0	0
Stenus auriger	0	0	0	0	0	0	0
Stenus bifoveolatus	15	29	14	6	8	21	23
Stenus biguttatus	0	12	8	3	5	6	6
Stenus bilineatus	3	8	5	4	4	4	7
Stenus bimaculatus	17	20	3	1	2	18	19
Stenus binotatus	11	14	3	1	2	12	13
Stenus bohemicus	0	8	8	3	5	3	5
Stenus boops	30	35	6	3	4	32	33
Stenus brunnipes	7	11	5	1	5	7	11
Stenus calcaratus	0	0	0	0	0	0	0
Stenus canaliculatus	8	19	9	3	6	11	16
Stenus carbonarius	0	10	10	4	6	4	6
Stenus cautus	0	0	0	0	0	0	0
Stenus cicindeloides	15	27	12	5	7	20	22
Stenus circularis	1	2	2	1	2	1	2
Stenus clavicornis	14	25	10	5	5	19	20
Stenus coarcticollis	0	0	0	0	0	0	0
Stenus comma	9	23	7	3	4	14	18
Stenus confusus	0	0	0	0	0	0	0
Stenus coriaceus	0	1	0	0	0	0	1
Stenus crassus	5	9	4	1	3	6	8
Stenus europaeus	0	3	3	1	2	1	2
Stenus excubitor	0	6	6	3	3	3	3
Stenus fasciculatus	0	2	1	0	1	0	2
Stenus flavipalpis	12	17	5	0	5	12	17
Stenus flavipes	13	23	8	4	4	18	18
Stenus formicetorum	1	7	5	2	3	3	5
Stenus fornicatus	4	4	0	0	0	4	4
Stenus fossulatus	5	7	1	1	1	5	7
Stenus frigidus	0	0	0	0	0	0	0
Stenus fulvicornis	6	9	4	2	4	6	9
Stenus fuscipes	3	8	5	2	3	5	6
Stenus gallicus	1	1	0	0	0	1	1
Stenus geniculatus	1	7	6	5	1	6	2
Stenus gibbicollis	0	0	0	0	0	0	0
Stenus glabellus	0	0	0	0	0	0	0
Stenus guttula	12	12	0	0	0	12	12
Stenus humilis	15	17	3	1	3	15	17
Stenus hyperboreus	2	4	0	0	0	2	4
Stenus immarginatus	0	8	0	0	0	0	8
Stenus impressus	0	18	2	0	2	0	18
Stenus incrassatus	3	16	13	6	7	9	10
Stenus intermedius	0	8	8	3	5	3	5
Stenus juno	17	27	9	4	5	21	23
Stenus kiesenwetteri	3	3	0	0	0	3	3
Stenus kongsbergensis	0	0	0	0	0	0	0
Stenus labilis	3	5	5	4	4	4	4
Stenus lagopodis	0	0	0	0	0	0	0
Stenus latifrons	16	16	1	1	1	16	16
Stenus latipennis	0	0	0	0	0	0	0
Stenus longitarsis	0	0	0	0	0	0	0
Stenus ludyi	1	3	1	0	1	1	3
Stenus lustrator	2	2	2	2	2	2	2
Stenus melanarius	9	18	9	4	7	11	16
Stenus melanopus	1	4	0	0	0	1	4
Stenus morio	1	7	4	1	3	2	6
Stenus nanus	1	1	0	0	0	1	1
Stenus nigritulus	0	3	2	1	1	1	2
Stenus nitens	2	21	16	7	9	12	11
Stenus nitidiusculus	7	9	2	0	2	7	9
Stenus niveus	5	15	6	2	4	7	13
Stenus noctivagus	0	0	0	0	0	0	0
Stenus ochropus	7	9	2	0	2	7	9
Stenus opticus	0	1	0	0	0	0	1
Stenus oscillator	0	0	0	0	0	0	0
Stenus pallipes	9	9	0	0	0	9	9
Stenus pallitarsis	2	6	2	0	2	2	6
Stenus palposus	1	7	7	4	4	4	4
Stenus palustris	2	16	14	6	8	8	10
Stenus picipes	4	4	0	0	0	4	4
Stenus proditor	0	2	2	1	1	1	1
Stenus providus	9	9	0	0	0	9	9
Stenus pubescens	7	9	0	0	0	9	7
Stenus pumilio	5	6	0	0	0	5	6
Stenus pusillus	3	3	0	0	0	3	3
Stenus rigidus	0	0	0	0	0	0	0
Stenus ruralis	1	3	3	2	2	2	2
Stenus scabriculus	1	1	1	1	1	1	1
Stenus scrutator	0	0	0	0	0	0	0
Stenus shilovi	0	0	0	0	0	0	0
Stenus sibiricus	0	3	0	0	0	0	3
Stenus similis	18	29	8	2	7	21	26
Stenus solutus	12	12	0	0	0	12	12
Stenus strandi	0	10	10	5	5	5	5
Stenus subarcticus	2	2	2	2	2	2	2
Stenus sylvester	0	2	2	1	1	1	1
Stenus tarsalis	7	15	8	2	6	9	13
Stenus umbratilis	6	21	10	5	6	10	17
Stenus veselovae	0	0	0	0	0	0	0
Stenus vinnulus	0	2	2	0	2	0	2
Sunius bicolor	1	1	0	0	0	1	1
Sunius melanocephalus	11	13	0	0	0	11	13
Syntomium aeneum	14	14	2	2	2	14	14
Tachinus atripes	0	0	0	0	0	0	0
Tachinus basalis	0	11	2	1	1	1	10
Tachinus bicuspidatus	0	0	0	0	0	0	0
Tachinus bipustulatus	6	6	0	0	0	6	6
Tachinus corticinus	26	42	2	1	1	27	41
Tachinus elegans	3	5	5	4	4	4	4
Tachinus elongatus	8	38	11	3	8	11	35
Tachinus fimetarius	12	13	0	0	0	12	13
Tachinus humeralis	13	17	0	0	0	17	13
Tachinus laticollis	17	24	8	4	5	20	21
Tachinus lignorum	9	21	12	6	6	15	15
Tachinus marginatus	0	10	10	5	5	5	5
Tachinus marginellus	15	30	15	7	8	22	23
Tachinus pallipes	16	28	12	6	6	22	22
Tachinus proximus	1	15	15	7	9	7	9
Tachinus punctipennis	0	0	0	0	0	0	0
Tachinus rufipennis	0	0	0	0	0	0	0
Tachinus rufipes	1	34	6	0	6	1	34
Tachinus scapularis	0	0	0	0	0	0	0
Tachinus schneideri	0	2	2	1	1	1	1
Tachinus subterraneus	7	12	4	1	4	7	12
Tachyporus abdominalis	23	39	6	3	3	29	33
Tachyporus atriceps	96	105	0	0	0	96	105
Tachyporus chrysomelinus	5	77	11	6	5	68	14
Tachyporus corpulentus	0	0	0	0	0	0	0
Tachyporus dispar	17	18	4	3	4	17	18
Tachyporus duplex	0	0	0	0	0	0	0
Tachyporus formosus	5	6	0	0	0	5	6
Tachyporus hypnorum	12	18	6	3	3	15	15
Tachyporus obscurellus	0	0	0	0	0	0	0
Tachyporus obtusus	24	28	3	2	2	26	26
Tachyporus pallidus	2	10	8	4	4	6	6
Tachyporus pulchellus	0	5	5	0	5	0	5
Tachyporus pusillus	1	41	10	5	5	6	36
Tachyporus quadriscopulatus	0	0	0	0	0	0	0
Tachyporus ruficollis	6	11	0	0	0	11	6
Tachyporus scitulus	3	13	10	5	5	8	8
Tachyporus solutus	14	21	3	1	2	16	19
Tachyporus tersus	0	0	0	0	0	0	0
Tachyporus transversalis	5	9	4	1	3	6	8
Tachyusa balteata	1	1	0	0	0	1	1
Tachyusa coarctata	6	6	0	0	0	6	6
Tachyusa constricta	3	9	6	3	3	6	6
Tachyusida gracilis	0	0	0	0	0	0	0
Tasgius ater	0	10	2	1	1	1	9
Tasgius globulifer	0	3	0	0	0	0	3
Tasgius melanarius	22	52	6	3	3	27	47
Tasgius morsitans	0	1	0	0	0	0	1
Tasgius pedator	0	0	0	0	0	0	0
Tasgius winkleri	0	3	0	0	0	1	2
Tetartopeus quadratus	0	7	1	1	0	7	0
Tetartopeus rufonitidus	0	0	0	0	0	0	0
Tetartopeus sphagnetorum	0	4	4	2	2	2	2
Tetartopeus terminatus	0	14	6	6	0	12	2
Tetartopeus zetterstedti	0	8	8	4	4	4	4
Thamiaraea cinnamomea	4	4	0	0	0	4	4
Thamiaraea hospita	3	3	0	0	0	3	3
Thecturota tenuissima	0	3	1	0	1	0	3
Thiasophila angulata	2	9	7	4	4	6	5
Thiasophila bercionis	0	0	0	0	0	0	0
Thiasophila canaliculata	0	0	0	0	0	0	0
Thiasophila inquilina	0	0	0	0	0	0	0
Thiasophila lohsei	0	0	0	0	0	0	0
Thiasophila wockii	0	0	0	0	0	0	0
Thinobius brevipennis	0	0	0	0	0	0	0
Thinobius brundini	0	0	0	0	0	0	0
Thinobius ciliatus	7	11	11	9	9	9	9
Thinobius crinifer	0	0	0	0	0	0	0
Thinobius flagellatus	0	0	0	0	0	0	0
Thinobius longicornis	0	0	0	0	0	0	0
Thinobius longipennis	0	0	0	0	0	0	0
Thinobius munsteri	0	0	0	0	0	0	0
Thinodromus arcuatus	17	17	3	3	3	17	17
Thinonoma atra	8	15	7	4	4	11	12
Tinotus morion	0	10	3	3	0	10	0
Tomoglossa luteicornis	0	0	0	0	0	0	0
Trichiusa robustula	0	17	4	0	4	0	17
Trichomicra sahlbergiana	0	0	0	0	0	0	0
Trichonyx sulcicollis	2	2	0	0	0	2	2
Trichophya pilicornis	23	25	3	2	2	24	24
Trimium brevicorne	16	19	4	3	3	17	18
Trissemus clavicornis	0	0	0	0	0	0	0
Tychus monilicornis	0	0	0	0	0	0	0
Tychus niger	11	11	0	0	0	11	11
Tychus normandi	0	0	0	0	0	0	0
Tyrus mucronatus	12	14	2	1	1	13	13
Veraphis engelmarki	0	0	0	0	0	0	0
Xantholinus audrasi	0	1	1	0	1	0	1
Xantholinus distans	0	3	0	0	0	3	0
Xantholinus dvoraki	0	0	0	0	0	0	0
Xantholinus gallicus	0	3	0	0	0	3	0
Xantholinus laevigatus	5	8	0	0	0	5	8
Xantholinus linearis	49	70	7	3	4	52	67
Xantholinus longiventris	16	17	3	2	3	16	17
Xantholinus tricolor	10	17	6	3	3	13	14
Xylodromus affinis	0	0	0	0	0	0	0
Xylodromus concinnus	0	3	0	0	0	2	1
Xylodromus depressus	0	0	0	0	0	0	0
Xylodromus testaceus	1	1	0	0	0	1	1
Xylostiba monilicornis	3	3	0	0	0	3	3
Zoosetha incisa	0	0	0	0	0	0	0
Zyras collaris	2	3	0	0	0	2	3
Zyras funestus	3	3	0	0	0	3	3
Zyras humeralis	0	0	0	0	0	0	0

## Sheet: CA
species	duplicates	unique	unique by terr	gb by terr	bold by terr	gb	bold
Achenomorphus corticinus	0	11	4	0	4	0	11
Acidota crenata	11	25	14	9	14	15	21
Acidota quadrata	12	21	14	11	14	15	18
Acidota subcarinata	3	15	13	3	13	3	15
Acrolocha angustior	0	0	0	0	0	0	0
Acrolocha crenulata	0	0	0	0	0	0	0
Acrolocha diffusa	6	7	7	6	7	6	7
Acrolocha fracta	0	0	0	0	0	0	0
Acrolocha helferi	0	0	0	0	0	0	0
Acrolocha leechi	0	0	0	0	0	0	0
Acrolocha minuta	0	0	0	0	0	0	0
Acrotona horwoodae	0	2	2	0	2	0	2
Acrotona onthophila	0	0	0	0	0	0	0
Acrotona pseudopygmaea	0	0	0	0	0	0	0
Acrotona sequestralis	0	0	0	0	0	0	0
Acrotona smithi	0	1	1	0	1	0	1
Acrotona subpygmaea	0	2	2	0	2	0	2
Acrulia tumidula	0	0	0	0	0	0	0
Acruliopsis tumidula	2	2	2	2	2	2	2
Actiastes foveicollis	0	4	4	0	4	0	4
Actiastes globifer	0	0	0	0	0	0	0
Actium abitibiense	0	0	0	0	0	0	0
Actium barri	1	2	2	1	2	1	2
Actium fastosum	0	0	0	0	0	0	0
Actium retractum	2	3	3	2	3	2	3
Actium wawonaensis	0	0	0	0	0	0	0
Actizona trifoveata	0	0	0	0	0	0	0
Acylophorus agilis	0	0	0	0	0	0	0
Acylophorus alternans	0	0	0	0	0	0	0
Acylophorus caseyi	0	2	2	0	2	0	2
Acylophorus flavicollis	0	0	0	0	0	0	0
Acylophorus pratensis	0	0	0	0	0	0	0
Acylophorus pronus	0	3	2	0	2	0	3
Adota gnypetoides	1	1	1	1	1	1	1
Adota maritima	2	3	2	2	2	2	3
Adranes lecontei	0	0	0	0	0	0	0
Adranes taylori	0	0	0	0	0	0	0
Agaricochara geniculata	0	0	0	0	0	0	0
Agaricomorpha websteri	0	1	1	0	1	0	1
Aleochara assiniboin	0	0	0	0	0	0	0
Aleochara bilineata	7	7	4	4	4	7	7
Aleochara bimaculata	0	3	2	0	2	0	3
Aleochara carmanah	0	0	0	0	0	0	0
Aleochara castaneipennis	24	42	41	33	32	33	33
Aleochara curtidens	0	2	1	0	1	0	2
Aleochara curtula	15	27	4	4	4	18	24
Aleochara daviesi	0	0	0	0	0	0	0
Aleochara fumata	10	15	14	10	14	10	15
Aleochara gracilicornis	0	3	3	0	3	0	3
Aleochara inexpectata	0	8	8	0	8	0	8
Aleochara inexspectata	0	0	0	0	0	0	0
Aleochara intricata	16	19	0	0	0	17	18
Aleochara lacertina	0	6	6	0	6	0	6
Aleochara lanuginosa	7	17	1	1	1	12	12
Aleochara laramiensis	0	0	0	0	0	0	0
Aleochara lata	6	11	3	0	3	6	11
Aleochara litoralis	0	10	0	0	0	0	10
Aleochara lustrica	0	2	0	0	0	0	2
Aleochara ocularis	0	3	3	0	3	0	3
Aleochara pacifica	0	4	1	0	1	0	4
Aleochara quadrata	0	0	0	0	0	0	0
Aleochara rubricalis	3	7	6	3	6	3	7
Aleochara rubripennis	2	7	7	2	7	2	7
Aleochara sculptiventris	2	4	4	2	4	2	4
Aleochara sekanai	2	2	2	2	2	2	2
Aleochara shelleyae	0	2	2	0	2	0	2
Aleochara speculicollis	0	0	0	0	0	0	0
Aleochara suffusa	1	2	2	1	2	1	2
Aleochara sulcicollis	3	7	4	3	4	3	7
Aleochara tahoensis	0	7	7	0	7	0	7
Aleochara thoracica	1	3	3	1	3	1	3
Aleochara trisecta	0	0	0	0	0	0	0
Aleochara tristis	2	5	3	0	3	2	5
Aleochara verna	54	61	54	50	54	54	61
Aleochara villosa	1	2	1	0	1	1	2
Aleodorus bilobatus	9	11	11	9	11	9	11
Aleodorus intricatus	0	0	0	0	0	0	0
Aleodorus scutellaris	0	0	0	0	0	0	0
Alevonota gracilenta	0	12	12	0	12	0	12
Alfocalea montana	0	6	6	0	6	0	6
Alisalia elongata	0	0	0	0	0	0	0
Alisalia minuta	0	2	2	0	2	0	2
Alisalia testacea	0	2	1	0	1	0	2
Aloconota cambrica	9	9	0	0	0	9	9
Aloconota carmanah	0	0	0	0	0	0	0
Aloconota neocambrica	0	0	0	0	0	0	0
Aloconota sulcifrons	2	4	0	0	0	3	3
Amacylophorus pratensis	0	0	0	0	0	0	0
Amarochara brevios	4	4	3	3	3	4	4
Amarochara duryi	0	0	0	0	0	0	0
Amarochara fenyesi	0	0	0	0	0	0	0
Amarochara formicina	0	1	1	0	1	0	1
Amarochara inquilina	0	0	0	0	0	0	0
Amblopusa alaskana	0	0	0	0	0	0	0
Amblopusa brevipes	0	0	0	0	0	0	0
Amblopusa vancouverensis	0	0	0	0	0	0	0
Amischa analis	19	74	47	39	11	60	33
Amischa decipiens	22	56	45	17	45	24	54
Amischa normalis	0	0	0	0	0	0	0
Amischa praelonga	0	0	0	0	0	0	0
Amischa tersa	0	0	0	0	0	0	0
Amphichroum floribundum	0	0	0	0	0	0	0
Amphichroum maculatum	6	10	8	6	8	6	10
Amphichroum maculicolle	0	0	0	0	0	0	0
Anaquedius vernix	2	4	4	2	4	2	4
Anatheta planulicollis	0	0	0	0	0	0	0
Anatheta surrufa	0	0	0	0	0	0	0
Anotylus gibbulus	0	0	0	0	0	0	0
Anotylus insecatus	20	26	14	10	14	21	25
Anotylus insignitus	0	0	0	0	0	0	0
Anotylus nanus	0	0	0	0	0	0	0
Anotylus niger	0	1	1	0	1	0	1
Anotylus nitidulus	15	15	0	0	0	15	15
Anotylus placusinus	0	0	0	0	0	0	0
Anotylus rugosus	35	52	13	8	13	40	47
Anotylus rugulosus	0	0	0	0	0	0	0
Anotylus sobrinus	0	1	1	0	1	0	1
Anotylus suspectus	0	0	0	0	0	0	0
Anotylus tetracarinatus	44	50	32	27	31	45	49
Anthobium clarkae	0	0	0	0	0	0	0
Anthobium fimetarium	1	1	1	1	1	1	1
Anthobium occiduum	0	0	0	0	0	0	0
Anthobium reflexicolle	0	3	1	0	1	0	3
Anthobium sinuosum	0	0	0	0	0	0	0
Aploderus linearis	0	0	0	0	0	0	0
Apocellus sphaericollis	1	4	4	1	4	1	4
Arpedium angulare	0	1	1	0	1	0	1
Arpedium brachypterum	0	0	0	0	0	0	0
Arpedium brunnescens	0	0	0	0	0	0	0
Arpedium cribratum	0	10	10	0	10	0	10
Arpedium quadrum	3	9	0	0	0	6	6
Arpedium schwarzi	0	0	0	0	0	0	0
Arpedium stillicidii	0	0	0	0	0	0	0
Arrhenopeplus tesserula	2	6	4	0	4	2	6
Artochia productifrons	0	0	0	0	0	0	0
Asemobius caelatus	0	0	0	0	0	0	0
Astenus americanus	0	1	1	0	1	0	1
Astenus binotatus	0	0	0	0	0	0	0
Astenus brevipennis	0	0	0	0	0	0	0
Astenus cinctus	0	0	0	0	0	0	0
Astenus discopunctatus	0	5	5	0	5	0	5
Astenus linearis	0	0	0	0	0	0	0
Astenus longiusculus	0	0	0	0	0	0	0
Atanygnathus bicolor	1	1	0	0	0	1	1
Atheta acadiensis	0	0	0	0	0	0	0
Atheta aemula	0	5	5	0	5	0	5
Atheta alesi	2	3	3	2	3	2	3
Atheta allocera	5	17	10	5	10	8	14
Atheta altaica	0	26	26	0	26	0	26
Atheta amicula	0	0	0	0	0	0	0
Atheta angusticauda	0	0	0	0	0	0	0
Atheta annexa	0	30	30	0	30	0	30
Atheta atramentaria	8	19	1	0	1	13	14
Atheta avalon	0	0	0	0	0	0	0
Atheta basicornis	2	2	0	0	0	2	2
Atheta borealides	0	0	0	0	0	0	0
Atheta borealis	0	2	2	0	2	0	2
Atheta botanicarum	0	0	0	0	0	0	0
Atheta brumalis	0	7	6	0	6	0	7
Atheta brunneipennis	0	15	11	11	0	13	2
Atheta brunswickensis	2	28	28	2	28	2	28
Atheta burwelli	2	8	8	2	8	2	8
Atheta cadeti	0	0	0	0	0	0	0
Atheta campbelli	0	1	1	1	0	1	0
Atheta campbelliana	0	0	0	0	0	0	0
Atheta capsularis	3	121	120	77	46	77	47
Atheta caribou	0	13	13	0	13	0	13
Atheta celata	5	10	0	0	0	8	7
Atheta cheersae	0	2	2	0	2	0	2
Atheta circulicollis	0	16	12	0	12	0	16
Atheta concessa	0	0	0	0	0	0	0
Atheta crenuliventris	3	7	7	3	7	3	7
Atheta criddlei	0	0	0	0	0	0	0
Atheta cryptica	0	11	11	0	11	0	11
Atheta cursor	0	0	0	0	0	0	0
Atheta curvipennis	2	2	2	2	2	2	2
Atheta dadopora	13	54	41	10	41	19	48
Atheta districta	0	5	5	0	5	0	5
Atheta donnellyana	0	0	0	0	0	0	0
Atheta fanatica	2	8	8	2	8	2	8
Atheta festinans	0	0	0	0	0	0	0
Atheta finita	0	0	0	0	0	0	0
Atheta formalis	0	0	0	0	0	0	0
Atheta frosti	1	3	2	1	2	1	3
Atheta graminicola	8	48	27	2	26	16	40
Atheta hampshirensis	3	17	14	1	14	3	17
Atheta hansseni	0	5	0	0	0	0	5
Atheta holmbergi	0	0	0	0	0	0	0
Atheta irrupta	1	11	10	1	10	1	11
Atheta keeni	2	18	18	2	18	2	18
Atheta klagesi	3	11	8	1	8	3	11
Atheta laevicollis	0	0	0	0	0	0	0
Atheta larsoni	0	0	0	0	0	0	0
Atheta lindrothi	0	0	0	0	0	0	0
Atheta lippa	0	3	2	0	2	0	3
Atheta longicornis	5	18	2	1	2	11	12
Atheta luridipennis	0	1	0	0	0	1	0
Atheta malleoides	0	0	0	0	0	0	0
Atheta manitobae	0	0	0	0	0	0	0
Atheta martini	0	0	0	0	0	0	0
Atheta metlakatlana	0	2	0	0	0	0	2
Atheta microelytrata	0	4	4	0	4	0	4
Atheta modesta	17	42	40	17	38	19	40
Atheta munsteri	0	2	0	0	0	2	0
Atheta nearctica	0	3	3	0	3	0	3
Atheta nescia	12	14	13	12	13	12	14
Atheta newfoundlandica	0	1	1	0	1	0	1
Atheta nigra	2	4	1	1	1	2	4
Atheta novaescotiae	0	1	1	0	1	0	1
Atheta pacifica	0	0	0	0	0	0	0
Atheta palustris	0	18	0	0	0	18	0
Atheta particula	0	4	4	0	4	0	4
Atheta pecki	0	0	0	0	0	0	0
Atheta pennsylvanica	0	14	14	0	14	0	14
Atheta picipennis	2	5	5	5	2	5	2
Atheta platonoffi	2	8	6	2	6	2	8
Atheta pratensis	0	0	0	0	0	0	0
Atheta prudhoensis	3	62	62	3	62	3	62
Atheta pseudocrenuliventris	1	11	11	3	9	3	9
Atheta pseudodistricta	0	0	0	0	0	0	0
Atheta pseudoklagesi	0	29	29	0	29	0	29
Atheta pseudolaevicollis	0	0	0	0	0	0	0
Atheta pseudometlakatlana	6	96	95	6	95	6	96
Atheta pseudomodesta	0	24	24	0	24	0	24
Atheta pseudopolaris	0	0	0	0	0	0	0
Atheta pseudosubtilis	0	1	1	0	1	0	1
Atheta pseudoterminalis	0	0	0	0	0	0	0
Atheta pugnans	0	0	0	0	0	0	0
Atheta quadrangularis	0	0	0	0	0	0	0
Atheta quebecensis	0	0	0	0	0	0	0
Atheta regissalmonis	0	0	0	0	0	0	0
Atheta relicta	0	0	0	0	0	0	0
Atheta remulsa	0	3	1	0	1	0	3
Atheta ringi	0	0	0	0	0	0	0
Atheta riparia	0	2	1	0	1	0	2
Atheta ripicola	0	1	0	0	0	0	1
Atheta rurigena	0	0	0	0	0	0	0
Atheta satanas	0	0	0	0	0	0	0
Atheta savardae	0	4	4	0	4	0	4
Atheta sculptisoma	0	0	0	0	0	0	0
Atheta smetanai	0	2	2	0	2	0	2
Atheta sparreschneideri	3	3	0	0	0	3	3
Atheta stercoris	2	7	6	5	3	5	4
Atheta strigosula	3	22	21	6	18	6	19
Atheta struyvei	0	0	0	0	0	0	0
Atheta subrugosa	0	0	0	0	0	0	0
Atheta subsinuata	1	1	0	0	0	1	1
Atheta subtilis	3	20	2	0	2	10	13
Atheta surgens	0	0	0	0	0	0	0
Atheta terminalis	1	1	0	0	0	1	1
Atheta terranovae	0	97	97	0	97	0	97
Atheta varula	0	0	0	0	0	0	0
Atheta venti	0	0	0	0	0	0	0
Atheta ventricosa	4	39	39	4	39	4	39
Atheta vestita	1	15	1	0	1	7	9
Atheta vicaria	0	0	0	0	0	0	0
Atheta vincenti	0	0	0	0	0	0	0
Atheta whitehorsensis	0	0	0	0	0	0	0
Atheta wisconsinica	0	0	0	0	0	0	0
Atrecus americanus	0	0	0	0	0	0	0
Atrecus macrocephalus	9	12	11	9	11	9	12
Atrecus quadripennis	2	2	2	2	2	2	2
Autalia puncticollis	0	8	0	0	0	4	4
Autalia rivularis	13	20	0	0	0	15	18
Autalia truncatula	9	9	9	9	9	9	9
Baeocera apicalis	0	0	0	0	0	0	0
Baeocera congener	0	0	0	0	0	0	0
Baeocera deflexa	0	0	0	0	0	0	0
Baeocera falsata	0	6	6	0	6	0	6
Baeocera humeralis	0	1	1	0	1	0	1
Baeocera indistincta	0	0	0	0	0	0	0
Baeocera inexspectata	0	0	0	0	0	0	0
Baeocera nana	0	0	0	0	0	0	0
Baeocera pallida	0	0	0	0	0	0	0
Baeocera picea	1	9	7	1	7	1	9
Baeocera securiforma	0	1	1	0	1	0	1
Baeocera youngi	1	2	2	1	2	1	2
Batrisodes albionicus	0	2	2	0	2	0	2
Batrisodes denticauda	0	0	0	0	0	0	0
Batrisodes frontalis	1	2	2	1	2	1	2
Batrisodes furcatus	0	0	0	0	0	0	0
Batrisodes lineaticollis	0	8	7	0	7	0	8
Batrisodes riparius	0	2	2	0	2	0	2
Batrisodes scabriceps	0	10	10	0	10	0	10
Batrisodes sinuatifrons	0	0	0	0	0	0	0
Batrisodes striatus	0	1	0	0	0	0	1
Beeria nematocera	1	1	1	1	1	1	1
Bellatheta microptera	0	1	1	0	1	0	1
Belonuchus rufipennis	0	1	0	0	0	0	1
Betocalea pacifica	0	1	1	0	1	0	1
Bibloplectus integer	0	0	0	0	0	0	0
Bibloplectus minutissimus	4	8	6	2	6	4	8
Bibloplectus ruficeps	0	0	0	0	0	0	0
Bibloporus bicanalis	0	0	0	0	0	0	0
Bisnius albionicus	0	0	0	0	0	0	0
Bisnius bion	0	0	0	0	0	0	0
Bisnius blandus	29	51	49	30	48	30	50
Bisnius cephalicus	0	1	1	0	1	0	1
Bisnius cephalotes	0	0	0	0	0	0	0
Bisnius crestonensis	0	0	0	0	0	0	0
Bisnius epeus	0	0	0	0	0	0	0
Bisnius fimetarius	0	34	0	0	0	7	27
Bisnius hesperidum	0	0	0	0	0	0	0
Bisnius inquietus	0	0	0	0	0	0	0
Bisnius instabilis	0	0	0	0	0	0	0
Bisnius lautus	0	1	1	0	1	0	1
Bisnius palmi	0	1	1	0	1	0	1
Bisnius parcus	0	1	1	0	1	0	1
Bisnius picicornis	0	1	1	0	1	0	1
Bisnius pugetensis	0	1	1	0	1	0	1
Bisnius quediinus	0	1	1	0	1	0	1
Bisnius rainieri	0	0	0	0	0	0	0
Bisnius siegwaldii	0	2	2	0	2	0	2
Bisnius sordidus	11	16	1	0	1	11	16
Bisnius stacesmithi	0	1	1	0	1	0	1
Bisnius tereus	0	0	0	0	0	0	0
Bisnius versutus	0	2	0	0	0	0	2
Bledius albonotatus	0	1	1	0	1	0	1
Bledius analis	0	1	1	0	1	0	1
Bledius annularis	1	7	7	1	7	1	7
Bledius aquilonarius	0	0	0	0	0	0	0
Bledius assimilis	0	1	1	0	1	0	1
Bledius basalis	0	0	0	0	0	0	0
Bledius bellicus	0	0	0	0	0	0	0
Bledius confusus	1	2	2	1	2	1	2
Bledius coulteri	0	2	2	0	2	0	2
Bledius emarginatus	0	1	1	0	1	0	1
Bledius flavipennis	0	0	0	0	0	0	0
Bledius foraminosus	0	0	0	0	0	0	0
Bledius fumatus	0	0	0	0	0	0	0
Bledius glaciatus	0	0	0	0	0	0	0
Bledius gravidus	2	7	7	2	7	2	7
Bledius habrus	0	0	0	0	0	0	0
Bledius honestus	0	0	0	0	0	0	0
Bledius ineptus	0	0	0	0	0	0	0
Bledius longipennis	0	0	0	0	0	0	0
Bledius mandibularis	0	8	0	0	0	0	8
Bledius melanocephalus	0	0	0	0	0	0	0
Bledius monstratus	0	2	2	0	2	0	2
Bledius mysticus	0	0	0	0	0	0	0
Bledius nardus	0	0	0	0	0	0	0
Bledius neglectus	0	0	0	0	0	0	0
Bledius nitidicollis	0	0	0	0	0	0	0
Bledius omega	0	0	0	0	0	0	0
Bledius opacifrons	0	0	0	0	0	0	0
Bledius opaculus	0	0	0	0	0	0	0
Bledius opacus	16	27	3	3	0	23	20
Bledius philadelphicus	0	0	0	0	0	0	0
Bledius politus	0	1	1	0	1	0	1
Bledius rotundicollis	0	1	1	0	1	0	1
Bledius rubiginosus	0	0	0	0	0	0	0
Bledius ruficornis	0	0	0	0	0	0	0
Bledius semiferrugineus	5	5	3	3	3	5	5
Bledius strenuus	0	3	3	0	3	0	3
Bledius suturalis	0	0	0	0	0	0	0
Bledius tarandus	0	10	10	0	10	0	10
Bledius tau	0	0	0	0	0	0	0
Bledius turgidus	0	3	3	0	3	0	3
Bledius viriosus	0	0	0	0	0	0	0
Bledius washingtonensis	0	0	0	0	0	0	0
Bledius zophus	0	0	0	0	0	0	0
Bobitobus fungicola	0	0	0	0	0	0	0
Bobitobus kelleyi	0	0	0	0	0	0	0
Bobitobus longiceps	0	0	0	0	0	0	0
Bobitobus quaesitor	0	0	0	0	0	0	0
Bolitobius cingulatus	8	15	13	8	13	9	14
Bolitobius kremeri	0	0	0	0	0	0	0
Bolitochara carlottae	0	0	0	0	0	0	0
Bolitopunctus muricatulus	0	2	2	0	2	0	2
Boreaphilus henningianus	1	13	3	1	3	6	8
Boreocypha websteri	1	2	2	1	2	1	2
Boreophilia beringi	0	0	0	0	0	0	0
Boreophilia caseyi	0	0	0	0	0	0	0
Boreophilia davidgei	0	3	3	0	3	0	3
Boreophilia eremita	0	12	0	0	0	6	6
Boreophilia fusca	2	2	1	1	1	2	2
Boreophilia gelida	0	0	0	0	0	0	0
Boreophilia herschelensis	0	0	0	0	0	0	0
Boreophilia hyperborea	2	3	2	1	2	2	3
Boreophilia insecuta	0	0	0	0	0	0	0
Boreophilia islandica	0	2	2	1	1	1	1
Boreophilia manitobensis	0	0	0	0	0	0	0
Boreophilia nearctica	2	2	2	2	2	2	2
Boreophilia neoinsecuta	0	0	0	0	0	0	0
Boreophilia nomensis	2	6	6	2	6	2	6
Boreophilia ovalis	0	0	0	0	0	0	0
Boreophilia subplana	0	4	0	0	0	2	2
Boreostiba frigida	1	5	1	1	1	1	5
Boreostiba lagunae	0	0	0	0	0	0	0
Boreostiba parvipennis	0	19	19	0	19	0	19
Boreostiba sibirica	82	106	101	82	101	86	102
Boreostiba websteri	1	1	1	1	1	1	1
Brachycepsis adjutor	0	0	0	0	0	0	0
Brachycepsis pacifica	0	0	0	0	0	0	0
Brachycepsis rothi	0	0	0	0	0	0	0
Brachycepsis subpunctata	0	0	0	0	0	0	0
Brachygluta abdominalis	0	0	0	0	0	0	0
Brachygluta arguta	0	0	0	0	0	0	0
Brachygluta intricata	0	0	0	0	0	0	0
Brachygluta luniger	0	0	0	0	0	0	0
Brachygluta terebrata	0	0	0	0	0	0	0
Brachyusa americana	0	0	0	0	0	0	0
Brachyusa helenae	1	5	4	1	4	1	5
Brathinus nitidus	0	2	2	0	2	0	2
Brathinus varicornis	0	1	1	0	1	0	1
Bryobiota bicolor	0	0	0	0	0	0	0
Bryophacis arcticus	0	2	2	0	2	0	2
Bryophacis biseriatus	0	0	0	0	0	0	0
Bryophacis canadensis	0	0	0	0	0	0	0
Bryophacis discalis	0	0	0	0	0	0	0
Bryophacis punctatissimus	0	0	0	0	0	0	0
Bryophacis rubescens	0	0	0	0	0	0	0
Bryophacis smetanai	0	2	2	0	2	0	2
Bryoporus rufescens	3	7	7	3	7	3	7
Bryoporus testaceus	0	0	0	0	0	0	0
Cafius aguayoi	0	0	0	0	0	0	0
Cafius bistriatus	0	17	0	0	0	0	17
Cafius canescens	4	8	8	6	6	6	6
Cafius lithocharinus	0	1	1	0	1	0	1
Cafius luteipennis	0	1	0	0	0	0	1
Cafius mutatus	0	0	0	0	0	0	0
Cafius seminitens	0	3	3	0	3	0	3
Cafius sulcicollis	0	7	0	0	0	0	7
Callicerus obscurus	5	7	0	0	0	5	7
Callicerus rigidicornis	2	3	2	1	2	2	3
Calodera caseyi	0	0	0	0	0	0	0
Calodera parviceps	0	1	1	0	1	0	1
Calodera rufescens	1	2	1	1	0	2	1
Carcinocephalus exsculpta	0	3	3	0	3	0	3
Carcinocephalus flavidum	0	1	1	0	1	0	1
Carpelimus bilineatus	18	29	0	0	0	23	24
Carpelimus congener	0	0	0	0	0	0	0
Carpelimus conjunctus	0	0	0	0	0	0	0
Carpelimus elongatulus	25	32	4	3	4	28	29
Carpelimus fuliginosus	6	8	1	1	0	7	7
Carpelimus gracilis	14	15	3	2	3	14	15
Carpelimus harneyi	0	0	0	0	0	0	0
Carpelimus nanuloides	0	0	0	0	0	0	0
Carpelimus obesus	14	17	0	0	0	15	16
Carpelimus quadripunctatus	0	0	0	0	0	0	0
Carpelimus subtilis	9	9	0	0	0	9	9
Carpelimus vancouverensis	0	0	0	0	0	0	0
Carpelimus volans	0	0	0	0	0	0	0
Carphacis effrenatus	0	6	5	0	5	0	6
Carphacis nepigonensis	0	1	1	0	1	0	1
Cedius ziegleri	0	0	0	0	0	0	0
Ceophyllus monilis	0	1	1	0	1	0	1
Cephennium gallicum	11	11	0	0	0	11	11
Cephennium thoracicum	8	8	0	0	0	8	8
Charhyphus picipennis	0	4	4	0	4	0	4
Chionotyphlus alaskensis	0	0	0	0	0	0	0
Cilea silphoides	14	20	1	0	1	16	18
Clavilispinus prolixus	0	0	0	0	0	0	0
Clavilispinus rufescens	0	0	0	0	0	0	0
Clusiota antennalis	0	1	1	0	1	0	1
Clusiota impressicollis	0	16	16	0	16	0	16
Conoplectus canaliculatus	0	0	0	0	0	0	0
Coprophilus castoris	0	0	0	0	0	0	0
Coprophilus sexualis	0	0	0	0	0	0	0
Coprophilus striatulus	10	13	2	1	2	10	13
Coproporus ventriculus	9	14	14	9	14	9	14
Cordalia obscura	13	29	6	0	6	18	24
Coryphiomorphus hyperboreus	0	0	0	0	0	0	0
Coryphium arizonense	1	1	1	1	1	1	1
Coryphium brunneum	0	0	0	0	0	0	0
Coryphium nigrum	0	0	0	0	0	0	0
Crataraea suturalis	12	13	0	0	0	12	13
Creophilus maxillosus	12	32	9	1	9	16	28
Crinolinus intonsus	0	0	0	0	0	0	0
Ctenisodes lacustris	0	0	0	0	0	0	0
Ctenisodes piceus	2	8	8	2	8	2	8
Ctenisodes saginatus	0	0	0	0	0	0	0
Cupila clavicornis	4	4	4	4	4	4	4
Cupila excavata	0	0	0	0	0	0	0
Cypha crotchii	0	0	0	0	0	0	0
Cypha inexpectata	3	16	7	3	7	3	16
Cyphea wallisi	1	4	4	1	4	1	4
Dalmosella tenuis	0	0	0	0	0	0	0
Dalotia coriaria	0	10	1	1	0	4	6
Dasygnypeta velata	2	6	4	0	4	2	6
Decarthron abnorme	0	1	1	0	1	0	1
Decarthron defectum	0	0	0	0	0	0	0
Decarthron formiceti	0	1	1	0	1	0	1
Decarthron inusitatum	0	0	0	0	0	0	0
Decarthron laurenticum	0	1	1	0	1	0	1
Decarthron longulum	0	1	1	0	1	0	1
Decarthron stigmosum	0	0	0	0	0	0	0
Deinopsis canadensis	0	0	0	0	0	0	0
Deinopsis harringtoni	0	1	1	0	1	0	1
Deinopsis illinoisensis	0	0	0	0	0	0	0
Deinopsis rhadina	0	1	1	0	1	0	1
Deinopteroloma pictum	0	0	0	0	0	0	0
Deinopteroloma subcostatum	17	18	18	17	18	17	18
Deleaster concolor	0	0	0	0	0	0	0
Deleaster dichrous	21	27	1	1	1	24	24
Devia prospera	21	35	25	19	25	25	31
Dexiogyia angustiventris	0	5	5	0	5	0	5
Dianous chalybaeus	0	1	1	0	1	0	1
Dianous nitidulus	0	1	1	0	1	0	1
Diaulota alaskana	0	0	0	0	0	0	0
Diaulota aokii	0	0	0	0	0	0	0
Diaulota densissima	1	2	1	0	1	1	2
Diglotta mersa	2	5	1	0	1	4	3
Dinaraea aequata	15	25	2	1	2	22	18
Dinaraea angustula	1	6	2	1	2	3	4
Dinaraea backusensis	0	0	0	0	0	0	0
Dinaraea borealis	3	8	8	3	8	3	8
Dinaraea pacei	3	8	8	3	8	3	8
Dinaraea planaris	0	0	0	0	0	0	0
Dinothenarus badipes	4	11	11	4	11	4	11
Dinothenarus capitatus	1	7	7	1	7	1	7
Dinothenarus nigrellus	0	0	0	0	0	0	0
Dinothenarus pleuralis	0	0	0	0	0	0	0
Dinothenarus saphyrinus	0	0	0	0	0	0	0
Diochus schaumii	0	3	3	0	3	0	3
Dochmonota rudiventris	0	6	6	0	6	0	6
Drastophus laevicollis	0	0	0	0	0	0	0
Dropephylla longula	2	4	4	2	4	2	4
Drusilla canaliculata	22	52	17	9	17	28	46
Earota dentata	34	44	34	33	34	34	44
Eleusis pallida	0	2	2	0	2	0	2
Emmelostiba microptera	2	3	3	2	3	2	3
Empelus brunnipennis	3	3	3	3	3	3	3
Encephalus americanus	0	0	0	0	0	0	0
Ephelinus notatus	0	0	0	0	0	0	0
Erichsonius alumnus	0	0	0	0	0	0	0
Erichsonius brachycephalus	0	0	0	0	0	0	0
Erichsonius civicus	0	0	0	0	0	0	0
Erichsonius crescenti	0	0	0	0	0	0	0
Erichsonius fraterculus	0	0	0	0	0	0	0
Erichsonius inutilis	0	0	0	0	0	0	0
Erichsonius nanus	2	6	6	2	6	2	6
Erichsonius parcus	0	1	1	0	1	0	1
Erichsonius patella	8	78	78	8	78	8	78
Erichsonius pusio	0	3	3	0	3	0	3
Erichsonius rosellus	0	0	0	0	0	0	0
Euaesthetus albertae	0	2	2	0	2	0	2
Euaesthetus americanus	0	4	4	0	4	0	4
Euaesthetus chantali	0	0	0	0	0	0	0
Euaesthetus duplex	0	0	0	0	0	0	0
Euaesthetus dybasi	0	0	0	0	0	0	0
Euaesthetus floridae	0	0	0	0	0	0	0
Euaesthetus ganglbaueri	0	0	0	0	0	0	0
Euaesthetus iripennis	0	2	2	0	2	0	2
Euaesthetus laeviusculus	6	16	8	0	8	7	15
Euaesthetus mundulus	0	0	0	0	0	0	0
Euaesthetus pacificus	0	0	0	0	0	0	0
Euaesthetus pugetensis	0	0	0	0	0	0	0
Euaesthetus similis	0	0	0	0	0	0	0
Eucnecosum brachypterum	6	23	6	6	5	15	14
Eucnecosum brunnescens	31	48	44	33	42	35	44
Eucnecosum tenue	0	9	9	0	9	0	9
Euconnus affinis	0	0	0	0	0	0	0
Euconnus ater	0	0	0	0	0	0	0
Euconnus brevicornis	0	0	0	0	0	0	0
Euconnus clavipes	0	0	0	0	0	0	0
Euconnus comptus	0	0	0	0	0	0	0
Euconnus debilis	0	0	0	0	0	0	0
Euconnus debilitans	0	0	0	0	0	0	0
Euconnus elongatus	0	0	0	0	0	0	0
Euconnus fatuus	0	0	0	0	0	0	0
Euconnus flavitarsis	0	0	0	0	0	0	0
Euconnus gaudens	0	0	0	0	0	0	0
Euconnus illustris	0	0	0	0	0	0	0
Euconnus lecontei	0	0	0	0	0	0	0
Euconnus longiceps	0	1	1	0	1	0	1
Euconnus ludificans	0	0	0	0	0	0	0
Euconnus novellus	0	0	0	0	0	0	0
Euconnus optatus	0	0	0	0	0	0	0
Euconnus oreophilus	0	0	0	0	0	0	0
Euconnus pertinax	0	0	0	0	0	0	0
Euconnus pumilus	0	0	0	0	0	0	0
Euconnus rasus	0	0	0	0	0	0	0
Euconnus salinator	0	0	0	0	0	0	0
Euconnus semiruber	0	0	0	0	0	0	0
Euconnus tenebrosus	0	0	0	0	0	0	0
Euconnus testaceipes	0	0	0	0	0	0	0
Euconnus trifidus	0	0	0	0	0	0	0
Euconnus ventralis	0	0	0	0	0	0	0
Eumicrota corruscula	0	0	0	0	0	0	0
Eumicrota socia	0	0	0	0	0	0	0
Euplectus acomanus	0	2	2	0	2	0	2
Euplectus confluens	0	0	0	0	0	0	0
Euplectus duryi	3	4	4	3	4	3	4
Euplectus elongatus	0	4	4	0	4	0	4
Euplectus idahoensis	0	4	4	0	4	0	4
Euplectus karstenii	19	21	5	3	5	19	21
Euplectus longicollis	0	0	0	0	0	0	0
Euplectus signatus	1	1	0	0	0	1	1
Euplectus silvicolus	0	0	0	0	0	0	0
Eusphalerum californicum	0	0	0	0	0	0	0
Eusphalerum convexum	12	20	20	12	20	12	20
Eusphalerum farrarae	1	2	1	1	1	1	2
Eusphalerum fenyesi	2	2	2	2	2	2	2
Eusphalerum grayae	0	0	0	0	0	0	0
Eusphalerum klimaszewskii	0	0	0	0	0	0	0
Eusphalerum pothos	399	598	596	399	596	399	598
Eusphalerum rugulosum	0	7	7	0	7	0	7
Eusphalerum segmentarium	0	0	0	0	0	0	0
Eusphalerum swauki	0	0	0	0	0	0	0
Eusphalerum torquatum	0	3	0	0	0	0	3
Eutheia morae	0	0	0	0	0	0	0
Eutheia scitula	0	0	0	0	0	0	0
Eutrichites zonatus	0	0	0	0	0	0	0
Eutyphlus schmitti	0	0	0	0	0	0	0
Euvira micmac	0	4	4	0	4	0	4
Falagria caesa	3	15	3	3	3	9	9
Falagria dissecta	0	7	7	0	7	0	7
Foveoscapha terracola	1	1	1	1	1	1	1
Gabrius amulius	0	0	0	0	0	0	0
Gabrius appendiculatus	12	17	7	7	7	13	16
Gabrius astutoides	0	2	2	0	2	0	2
Gabrius bidentatus	0	0	0	0	0	0	0
Gabrius brevipennis	4	7	7	4	7	4	7
Gabrius cushmani	0	0	0	0	0	0	0
Gabrius fallaciosus	10	16	15	10	15	10	16
Gabrius femoralis	0	0	0	0	0	0	0
Gabrius forcipatus	0	0	0	0	0	0	0
Gabrius hippisleyae	0	1	1	0	1	0	1
Gabrius laelaps	0	1	1	0	1	0	1
Gabrius lysippus	0	0	0	0	0	0	0
Gabrius microphthalmus	5	23	23	5	23	5	23
Gabrius nigritulus	6	7	1	0	1	6	7
Gabrius oceanus	0	0	0	0	0	0	0
Gabrius ovaliceps	0	2	2	0	2	0	2
Gabrius picipennis	2	6	6	2	6	2	6
Gabrius punctatellus	0	12	11	0	11	0	12
Gabrius sallustius	0	0	0	0	0	0	0
Gabrius seattlensis	0	0	0	0	0	0	0
Gabrius shulli	0	0	0	0	0	0	0
Gabrius splendidulus	18	22	0	0	0	19	21
Gabrius subnigritulus	0	0	0	0	0	0	0
Gabrius ulpius	0	0	0	0	0	0	0
Gabrius vibius	0	0	0	0	0	0	0
Gabrius vindex	0	0	0	0	0	0	0
Gabrius virilis	0	0	0	0	0	0	0
Gabronthus thermarum	4	9	1	0	1	4	9
Gauropterus fulgidus	9	12	0	0	0	9	12
Gennadota canadensis	1	2	2	1	2	1	2
Geodromicus brunneus	0	0	0	0	0	0	0
Geodromicus fauveli	0	0	0	0	0	0	0
Geodromicus integer	0	2	1	0	1	0	2
Geodromicus plagiatus	4	16	7	1	7	7	13
Geodromicus rufipennis	0	0	0	0	0	0	0
Geodromicus schultzi	0	0	0	0	0	0	0
Geodromicus stiricidii	0	0	0	0	0	0	0
Geodromicus strictus	0	1	1	0	1	0	1
Geodromicus temporalis	0	0	0	0	0	0	0
Geostiba appalachigena	0	1	1	0	1	0	1
Geostiba circellaris	11	22	1	0	1	13	20
Giulianium alaskanum	0	0	0	0	0	0	0
Gnathusa alfacaribou	0	0	0	0	0	0	0
Gnathusa caribou	1	3	2	0	2	1	3
Gnathusa eva	0	1	1	0	1	0	1
Gnathusa minutissima	0	0	0	0	0	0	0
Gnathusa tenuicornis	2	6	6	2	6	2	6
Gnypeta ashei	57	60	60	57	60	57	60
Gnypeta atrolucens	0	1	1	0	1	0	1
Gnypeta brevicornis	0	0	0	0	0	0	0
Gnypeta brincki	1	2	2	1	2	1	2
Gnypeta caerula	0	0	0	0	0	0	0
Gnypeta canadensis	0	0	0	0	0	0	0
Gnypeta carbonaria	0	3	1	0	1	1	2
Gnypeta crebrepunctata	0	0	0	0	0	0	0
Gnypeta dentata	0	5	5	0	5	0	5
Gnypeta groenlandica	0	0	0	0	0	0	0
Gnypeta helenae	0	0	0	0	0	0	0
Gnypeta lohsei	0	1	1	0	1	0	1
Gnypeta manitobae	0	0	0	0	0	0	0
Gnypeta minuta	0	3	3	3	0	3	0
Gnypeta nigrella	1	1	1	1	1	1	1
Gnypeta saccharina	0	0	0	0	0	0	0
Gnypeta sellmani	2	8	2	2	2	5	5
Gnypeta uteana	0	0	0	0	0	0	0
Goniusa alperti	0	0	0	0	0	0	0
Goniusa carrorum	0	0	0	0	0	0	0
Goniusa caseyi	0	0	0	0	0	0	0
Gymnusa absens	0	0	0	0	0	0	0
Gymnusa atra	0	1	1	0	1	0	1
Gymnusa brevicollis	2	12	0	0	0	7	7
Gymnusa campbelli	0	0	0	0	0	0	0
Gymnusa grandiceps	1	5	5	1	5	1	5
Gymnusa konopackii	0	2	2	0	2	0	2
Gymnusa lindrothi	0	0	0	0	0	0	0
Gymnusa pseudovariegata	4	8	8	4	8	4	8
Gymnusa smetanai	0	0	0	0	0	0	0
Gyrohypnus angustatus	6	31	0	0	0	23	14
Gyrohypnus campbelli	0	0	0	0	0	0	0
Gyrohypnus fracticornis	5	12	0	0	0	7	10
Gyrophaena affinis	4	32	17	0	17	7	29
Gyrophaena antennalis	0	2	2	0	2	0	2
Gyrophaena brevicollis	0	0	0	0	0	0	0
Gyrophaena californica	0	0	0	0	0	0	0
Gyrophaena caseyi	0	0	0	0	0	0	0
Gyrophaena chippewa	0	0	0	0	0	0	0
Gyrophaena compacta	0	0	0	0	0	0	0
Gyrophaena criddlei	0	1	1	0	1	0	1
Gyrophaena dybasi	0	0	0	0	0	0	0
Gyrophaena egena	0	0	0	0	0	0	0
Gyrophaena flavicornis	0	8	8	0	8	0	8
Gyrophaena fuscicollis	0	1	1	0	1	0	1
Gyrophaena gaudens	0	13	13	0	13	0	13
Gyrophaena geniculata	0	0	0	0	0	0	0
Gyrophaena gilvicollis	0	4	4	0	4	0	4
Gyrophaena gracilis	0	1	1	0	1	0	1
Gyrophaena illiana	0	5	5	0	5	0	5
Gyrophaena insolens	2	7	7	2	7	2	7
Gyrophaena involuta	0	2	2	0	2	0	2
Gyrophaena keeni	2	19	19	2	19	2	19
Gyrophaena laetula	0	12	12	0	12	0	12
Gyrophaena lobata	0	3	3	0	3	0	3
Gyrophaena meduxnekeagensis	0	1	1	0	1	0	1
Gyrophaena michigana	0	4	4	0	4	0	4
Gyrophaena modesta	0	7	7	0	7	0	7
Gyrophaena nana	3	22	19	0	19	3	22
Gyrophaena nanoides	0	3	3	0	3	0	3
Gyrophaena neonana	0	0	0	0	0	0	0
Gyrophaena pseudocriddlei	0	1	1	0	1	0	1
Gyrophaena rugipennis	0	0	0	0	0	0	0
Gyrophaena sculptipennis	0	0	0	0	0	0	0
Gyrophaena simulans	2	2	2	2	2	2	2
Gyrophaena stroheckeri	0	0	0	0	0	0	0
Gyrophaena subnitens	0	9	9	0	9	0	9
Gyrophaena uteana	0	0	0	0	0	0	0
Gyrophaena vitrina	0	1	1	0	1	0	1
Gyrophaena wisconsinica	0	0	0	0	0	0	0
Habrocerus capillaricornis	34	47	11	7	11	39	42
Habrocerus magnus	0	1	1	0	1	0	1
Habrocerus schwarzi	0	4	4	0	4	0	4
Hadrotes crassus	3	6	6	3	6	3	6
Haida callosa	0	0	0	0	0	0	0
Haida keeni	0	0	0	0	0	0	0
Halobrecta flavipes	0	0	0	0	0	0	0
Hapalaraea hamata	1	4	3	1	3	1	4
Hapalaraea megarthroides	41	43	43	41	43	41	43
Hemiquedius ferox	3	4	2	1	2	3	4
Hesperolinus parcus	0	0	0	0	0	0	0
Hesperus apicialis	0	3	3	0	3	0	3
Heterothops asperatus	0	0	0	0	0	0	0
Heterothops carbonatus	0	0	0	0	0	0	0
Heterothops conformis	0	0	0	0	0	0	0
Heterothops fraternus	0	0	0	0	0	0	0
Heterothops fumigatus	0	2	2	0	2	0	2
Heterothops fusculus	3	9	9	3	9	3	9
Heterothops marmotae	0	0	0	0	0	0	0
Heterothops minor	0	5	5	0	5	0	5
Heterothops praevius	1	8	1	1	1	1	8
Heterothops pusio	1	5	4	0	4	1	5
Heterothops sordidus	0	0	0	0	0	0	0
Holoboreaphilus nordenskioldi	14	27	27	14	27	14	27
Holobus vancouveri	0	0	0	0	0	0	0
Holotrochus laevicauda	0	0	0	0	0	0	0
Homaeotarsus badius	0	1	1	0	1	0	1
Homaeotarsus bicolor	0	5	1	0	1	0	5
Homaeotarsus californicus	0	0	0	0	0	0	0
Homaeotarsus carolinus	0	0	0	0	0	0	0
Homaeotarsus cinctus	2	8	1	1	1	2	8
Homaeotarsus cribratus	2	4	4	2	4	2	4
Homaeotarsus pallipes	0	7	7	0	7	0	7
Homaeotarsus pimerianus	1	14	13	13	1	13	2
Homaeotarsus sellatus	0	1	1	0	1	0	1
Homalota plana	11	19	6	2	6	13	17
Hoplandria klimaszewskii	0	4	4	0	4	0	4
Hoplandria laevicollis	0	0	0	0	0	0	0
Hoplandria laeviventris	0	0	0	0	0	0	0
Hoplandria lateralis	1	2	0	0	0	1	2
Hydrosmecta borealis	0	0	0	0	0	0	0
Hydrosmecta newfoundlandica	0	0	0	0	0	0	0
Hydrosmecta pseudodiosica	1	2	2	1	2	1	2
Hylota cryptica	4	5	5	4	5	4	5
Hylota ochracea	4	11	6	4	6	4	11
Hypnogyra gularis	0	2	2	0	2	0	2
Hypomedon quadripennis	0	0	0	0	0	0	0
Ilyobates bennetti	7	10	1	0	1	8	9
Ischnosoma fimbriatum	4	7	7	4	7	4	7
Ischnosoma flavicolle	0	0	0	0	0	0	0
Ischnosoma longicorne	1	7	0	0	0	4	4
Ischnosoma pictum	4	11	11	4	11	4	11
Ischnosoma splendidum	42	61	31	25	31	47	56
Ischnosoma virginicum	1	6	5	1	5	1	6
Isoglossa agnita	0	0	0	0	0	0	0
Kalissus nitidus	1	1	1	1	1	1	1
Laetulonthus laetulus	0	0	0	0	0	0	0
Lathrobium amplipenne	0	0	0	0	0	0	0
Lathrobium antiquatum	0	0	0	0	0	0	0
Lathrobium armatum	0	2	2	0	2	0	2
Lathrobium confusum	0	1	1	0	1	0	1
Lathrobium debile	0	1	1	0	1	0	1
Lathrobium debilitatum	0	0	0	0	0	0	0
Lathrobium divisum	0	0	0	0	0	0	0
Lathrobium exesum	0	0	0	0	0	0	0
Lathrobium fauveli	0	12	12	0	12	0	12
Lathrobium frustum	0	0	0	0	0	0	0
Lathrobium fulvipenne	14	24	1	0	1	19	19
Lathrobium inhibitum	0	0	0	0	0	0	0
Lathrobium interglaciale	0	0	0	0	0	0	0
Lathrobium leconteanum	0	0	0	0	0	0	0
Lathrobium nigrolineum	0	0	0	0	0	0	0
Lathrobium othioides	1	2	2	1	2	1	2
Lathrobium puncticolle	0	0	0	0	0	0	0
Lathrobium scolopaceum	1	4	4	1	4	1	4
Lathrobium shermani	0	0	0	0	0	0	0
Lathrobium shoshonicum	0	0	0	0	0	0	0
Lathrobium sibiricum	0	0	0	0	0	0	0
Lathrobium simile	6	53	53	6	53	6	53
Lathrobium simplex	0	6	6	6	0	6	0
Lathrobium sparsellum	0	1	1	0	1	0	1
Lathrobium spissicorne	0	1	1	0	1	0	1
Lathrobium tenebrosum	0	0	0	0	0	0	0
Lathrobium tenue	0	0	0	0	0	0	0
Lathrobium washingtoni	0	3	3	0	3	0	3
Leptacinus batychrus	1	4	2	1	2	1	4
Leptacinus intermedius	9	19	0	0	0	12	16
Leptacinus pusillus	6	8	0	0	0	6	8
Leptoscydmus caseyi	0	0	0	0	0	0	0
Leptusa brevicollis	0	20	19	0	19	0	20
Leptusa canonica	0	2	2	0	2	0	2
Leptusa carolinensis	3	11	11	3	11	3	11
Leptusa cribrata	0	0	0	0	0	0	0
Leptusa cribratula	0	0	0	0	0	0	0
Leptusa elegans	0	1	1	0	1	0	1
Leptusa gatineauensis	0	1	1	0	1	0	1
Leptusa jucunda	0	5	5	0	5	0	5
Leptusa opaca	0	5	5	0	5	0	5
Leptusa pseudopaca	3	7	7	3	7	3	7
Lesteva pallipes	2	4	4	2	4	2	4
Linohesperus borealis	0	0	0	0	0	0	0
Linohesperus cuspifer	0	0	0	0	0	0	0
Linohesperus subhamatus	0	0	0	0	0	0	0
Liogluta aloconotoides	0	0	0	0	0	0	0
Liogluta atriventris	0	0	0	0	0	0	0
Liogluta gigantea	0	0	0	0	0	0	0
Liogluta granulosa	1	6	6	1	6	1	6
Liogluta intermedia	0	14	14	0	14	0	14
Liogluta nigropolita	4	8	7	3	7	4	8
Liogluta nitens	67	69	69	67	69	67	69
Liogluta quadricollis	0	22	22	0	22	0	22
Liogluta terminalis	0	6	6	0	6	0	6
Liogluta trapezicollis	5	5	5	5	5	5	5
Liogluta vasta	0	0	0	0	0	0	0
Liogluta wickhami	0	0	0	0	0	0	0
Liparocephalus brevipennis	2	4	4	2	4	2	4
Liparocephalus cordicollis	3	6	5	4	3	5	4
Liparocephalus humblei	0	0	0	0	0	0	0
Lithocharis ochracea	2	5	0	0	0	2	5
Lithocharodes longicollis	1	26	23	1	23	1	26
Lobrathium caseyianum	0	0	0	0	0	0	0
Lobrathium collare	1	2	2	1	2	1	2
Lobrathium coloradense	1	4	4	1	4	1	4
Lobrathium grande	1	6	6	1	6	1	6
Lobrathium impressimum	0	0	0	0	0	0	0
Lobrathium longiusculum	0	0	0	0	0	0	0
Lobrathium rubricolle	0	0	0	0	0	0	0
Lobrathium sewardi	0	0	0	0	0	0	0
Lobrathium subseriatum	0	3	3	0	3	0	3
Lophioderus biformis	0	1	1	0	1	0	1
Lophioderus insignis	0	0	0	0	0	0	0
Lophioderus myops	0	0	0	0	0	0	0
Lophioderus similis	0	0	0	0	0	0	0
Lordithon antennatus	0	0	0	0	0	0	0
Lordithon anticus	12	18	18	12	18	12	18
Lordithon appalachianus	17	22	22	17	22	17	22
Lordithon axillaris	0	0	0	0	0	0	0
Lordithon bimaculatus	0	10	6	6	0	8	2
Lordithon campbelli	0	0	0	0	0	0	0
Lordithon cascadensis	0	0	0	0	0	0	0
Lordithon cinctus	8	26	26	8	26	8	26
Lordithon conabilis	2	2	2	2	2	2	2
Lordithon facilis	27	43	41	27	41	27	43
Lordithon fungicola	89	733	733	89	733	89	733
Lordithon idahoae	0	0	0	0	0	0	0
Lordithon kelleyi	0	12	12	0	12	0	12
Lordithon longiceps	1	4	4	1	4	1	4
Lordithon niger	0	0	0	0	0	0	0
Lordithon notabilis	0	0	0	0	0	0	0
Lordithon obsoletus	0	0	0	0	0	0	0
Lordithon oregonus	0	0	0	0	0	0	0
Lordithon poecilus	5	6	6	5	6	5	6
Lordithon quaesitor	0	0	0	0	0	0	0
Lordithon scutellaris	0	4	3	0	3	0	4
Lordithon thoracicus	44	97	68	37	67	49	92
Lordithon vandykei	0	0	0	0	0	0	0
Lucifotychus cognatus	3	5	5	3	5	3	5
Lucifotychus hirsutus	0	1	1	0	1	0	1
Lucifotychus testaceus	0	1	1	0	1	0	1
Lypoglossa angularis	0	23	23	0	23	0	23
Lypoglossa franclemonti	13	16	16	13	16	13	16
Lypoglossa manitobae	0	0	0	0	0	0	0
Machaerodes carinatus	0	0	0	0	0	0	0
Medon americanus	0	5	5	0	5	0	5
Medon apicalis	14	17	1	1	1	15	16
Medon brunneus	13	16	1	1	0	14	15
Medon convergens	0	0	0	0	0	0	0
Medon ctenophorum	0	0	0	0	0	0	0
Medon fusculus	2	5	3	0	3	2	5
Medon guppyi	0	0	0	0	0	0	0
Medon hatchi	0	0	0	0	0	0	0
Medon insularis	0	0	0	0	0	0	0
Medon laticollis	0	0	0	0	0	0	0
Medon mcleodi	0	0	0	0	0	0	0
Medon pugetensis	0	0	0	0	0	0	0
Medon quadratus	0	0	0	0	0	0	0
Medon ripicola	7	7	1	1	1	7	7
Medon shastanicus	0	0	0	0	0	0	0
Medon truncatus	0	0	0	0	0	0	0
Medon vancouveri	0	0	0	0	0	0	0
Megarafonus ventralis	0	0	0	0	0	0	0
Megarthrus angulicollis	1	23	23	1	23	1	23
Megarthrus arcuatus	0	1	1	0	1	0	1
Megarthrus atratus	0	1	1	0	1	0	1
Megarthrus borealis	0	0	0	0	0	0	0
Megarthrus excisus	2	5	5	2	5	2	5
Megarthrus occidentalis	0	0	0	0	0	0	0
Megarthrus pecki	0	0	0	0	0	0	0
Megarthrus pictus	0	0	0	0	0	0	0
Megarthrus sinuatocollis	0	17	0	0	0	0	17
Megarthrus smetanai	0	0	0	0	0	0	0
Megastilicus formicarius	0	0	0	0	0	0	0
Megocalea lemieuxi	0	0	0	0	0	0	0
Melba parvula	1	2	2	1	2	1	2
Meotica exilis	7	10	1	1	1	8	9
Meotica filiformis	1	2	0	0	0	2	1
Meotica pallens	3	8	3	2	3	5	6
Meotica pseudowinkleri	0	0	0	0	0	0	0
Meronera venustula	25	62	58	24	58	25	62
Metocalea lindgreni	0	33	33	0	33	0	33
Micralymma brevilingue	1	7	1	1	1	4	4
Micralymma marinum	0	4	0	0	0	2	2
Microedus austinianus	1	8	8	1	8	1	8
Microedus fenderi	1	1	1	1	1	1	1
Microedus laticollis	1	1	1	1	1	1	1
Microedus porterae	0	0	0	0	0	0	0
Microedus rogersi	0	0	0	0	0	0	0
Micropeplus browni	1	1	1	1	1	1	1
Micropeplus brunneus	1	1	1	1	1	1	1
Micropeplus cribratus	0	0	0	0	0	0	0
Micropeplus hoogendorni	0	0	0	0	0	0	0
Micropeplus hopkinsi	0	0	0	0	0	0	0
Micropeplus laticollis	0	9	9	0	9	0	9
Micropeplus minor	0	0	0	0	0	0	0
Micropeplus porcatus	3	3	0	0	0	3	3
Micropeplus punctatus	3	3	2	2	2	3	3
Micropeplus robustus	0	0	0	0	0	0	0
Micropeplus sculptus	0	0	0	0	0	0	0
Micropeplus smetanai	0	0	0	0	0	0	0
Microscydmus misellus	0	0	0	0	0	0	0
Mitosynum vockerothi	0	0	0	0	0	0	0
Mniusa yukonensis	3	9	9	3	9	3	9
Mocyta amblystegii	0	10	10	0	10	0	10
Mocyta breviuscula	7	39	39	7	39	7	39
Mocyta fungi	53	93	14	2	14	81	65
Mocyta scopula	3	3	1	1	1	3	3
Mocyta sphagnorum	0	1	1	0	1	0	1
Mycetoporus americanus	0	4	4	0	4	0	4
Mycetoporus bipunctatus	0	2	2	0	2	0	2
Mycetoporus clavicornis	0	5	1	1	0	3	2
Mycetoporus consors	0	0	0	0	0	0	0
Mycetoporus horni	0	0	0	0	0	0	0
Mycetoporus inquisitus	0	1	1	0	1	0	1
Mycetoporus lepidus	1	5	0	0	0	3	3
Mycetoporus lucidulus	1	2	2	1	2	1	2
Mycetoporus montanus	0	0	0	0	0	0	0
Mycetoporus neotomae	0	0	0	0	0	0	0
Mycetoporus nidicola	0	0	0	0	0	0	0
Mycetoporus nigrans	0	23	23	0	23	0	23
Mycetoporus pacificus	0	1	0	0	0	0	1
Mycetoporus punctus	3	6	2	0	2	3	6
Mycetoporus reichei	1	3	3	1	3	1	3
Mycetoporus rufohumeralis	5	11	11	5	11	5	11
Mycetoporus rugosus	1	7	6	1	6	1	7
Mycetoporus smetanai	0	0	0	0	0	0	0
Mycetoporus triangulatus	0	0	0	0	0	0	0
Myllaena arcana	6	16	15	6	15	6	16
Myllaena audax	2	2	0	0	0	2	2
Myllaena cuneata	0	2	1	0	1	0	2
Myllaena decreta	0	0	0	0	0	0	0
Myllaena fenyesi	0	0	0	0	0	0	0
Myllaena insomnis	0	4	4	0	4	0	4
Myllaena kaskaskia	0	1	1	0	1	0	1
Myllaena ludificans	3	5	5	3	5	3	5
Myllaena potawatomi	0	0	0	0	0	0	0
Myllaena procidua	0	2	2	0	2	0	2
Myllaena vulpina	0	1	1	0	1	0	1
Myrmecocephalus arizonicus	0	0	0	0	0	0	0
Myrmecocephalus cingulatus	0	2	1	0	1	0	2
Myrmecocephalus concinnus	0	20	0	0	0	15	5
Myrmecocephalus gatineauensis	4	6	6	4	6	4	6
Myrmecopora vaga	0	0	0	0	0	0	0
Myrmedonota aidani	1	4	2	1	2	1	4
Myrmoecia canadensis	0	0	0	0	0	0	0
Myrmoecia lauta	0	0	0	0	0	0	0
Myrmoecia lugubris	0	0	0	0	0	0	0
Nanobius serricollis	0	0	0	0	0	0	0
Nehemitropia lividipennis	3	11	0	0	0	6	8
Neobisnius jucundus	0	0	0	0	0	0	0
Neobisnius lathrobioides	0	0	0	0	0	0	0
Neobisnius occidentoides	0	0	0	0	0	0	0
Neobisnius paederoides	0	0	0	0	0	0	0
Neobisnius senilis	0	4	0	0	0	0	4
Neobisnius sobrinus	0	2	2	0	2	0	2
Neobisnius terminalis	0	0	0	0	0	0	0
Neobisnius villosulus	3	4	1	1	1	3	4
Neobolitobius varians	0	0	0	0	0	0	0
Neocalodera arcuata	0	0	0	0	0	0	0
Neohypnus beckeri	1	3	2	1	2	1	3
Neohypnus emmesus	0	1	1	0	1	0	1
Neohypnus fragilis	0	1	1	0	1	0	1
Neohypnus hamatus	0	1	1	0	1	0	1
Neohypnus lineatus	0	0	0	0	0	0	0
Neohypnus melanops	0	0	0	0	0	0	0
Neohypnus monstrosus	0	0	0	0	0	0	0
Neohypnus obscurus	0	2	2	0	2	0	2
Neohypnus picipennis	0	0	0	0	0	0	0
Neothetalia canadiana	3	4	3	2	3	3	4
Neothetalia columbiana	6	10	10	6	10	6	10
Neothetalia nimia	9	9	8	8	8	9	9
Neothetalia pallitarsis	6	8	8	6	8	6	8
Neothetalia smetanai	0	0	0	0	0	0	0
Neotobia alberta	0	0	0	0	0	0	0
Nitidotachinus horni	0	1	1	0	1	0	1
Nitidotachinus lanei	0	0	0	0	0	0	0
Nitidotachinus scrutator	2	2	2	2	2	2	2
Nitidotachinus tachyporoides	1	9	9	1	9	1	9
Nordenskioldia columbiana	0	0	0	0	0	0	0
Nudobius cephalus	0	0	0	0	0	0	0
Nudobius pugetanus	0	0	0	0	0	0	0
Ocalea vancouveri	1	1	0	0	0	1	1
Ochthephilum cinctum	0	0	0	0	0	0	0
Ochthephilum detectum	0	0	0	0	0	0	0
Ochthephilum fracticorne	12	27	3	1	3	17	22
Ochthephilus biimpressus	1	4	4	1	4	1	4
Ochthephilus columbiensis	0	0	0	0	0	0	0
Ochthephilus forticornis	0	1	1	0	1	0	1
Ochthephilus planus	0	2	2	0	2	0	2
Ochthephilus strandi	0	1	1	0	1	0	1
Ocypus aeneocephalus	2	2	0	0	0	2	2
Ocypus brunnipes	13	16	0	0	0	14	15
Ocypus nitens	15	17	0	0	0	16	16
Ocypus olens	24	30	0	0	0	24	30
Ocyusa asperula	0	1	1	0	1	0	1
Ocyusa canadensis	0	4	4	0	4	0	4
Ocyusa yukonensis	0	0	0	0	0	0	0
Oligota parva	17	21	6	6	6	17	21
Oligota pumilio	12	13	1	0	1	12	13
Oligota pusillima	7	9	2	2	2	8	8
Olisthaerus megacephalus	2	11	6	1	6	4	9
Olisthaerus substriatus	4	4	0	0	0	4	4
Olophrum arcanum	0	0	0	0	0	0	0
Olophrum boreale	2	18	12	2	12	5	15
Olophrum celatum	0	0	0	0	0	0	0
Olophrum consimile	8	22	12	6	12	12	18
Olophrum dejectum	0	0	0	0	0	0	0
Olophrum fuscum	1	3	0	0	0	2	2
Olophrum latum	19	21	21	19	21	19	21
Olophrum leechi	0	0	0	0	0	0	0
Olophrum obtectum	8	10	10	8	10	8	10
Olophrum rotundicolle	5	23	15	5	15	9	19
Olophrum stouti	0	0	0	0	0	0	0
Omalium algarum	0	0	0	0	0	0	0
Omalium foraminosum	6	27	27	6	27	6	27
Omalium laticolle	0	0	0	0	0	0	0
Omalium plagiatum	0	0	0	0	0	0	0
Omalium quadripenne	0	0	0	0	0	0	0
Omalium repandum	0	4	4	0	4	0	4
Omalium rivulare	26	82	11	2	11	58	50
Omalium strigicolle	2	4	0	0	0	3	3
Omalonomus relictus	0	1	1	0	1	0	1
Ontholestes cingulatus	86	150	144	85	144	86	150
Ontholestes murinus	12	18	0	0	0	14	16
Orobanus falli	0	0	0	0	0	0	0
Orobanus rufipes	0	0	0	0	0	0	0
Orobanus simulator	0	0	0	0	0	0	0
Orobanus tarsalis	0	0	0	0	0	0	0
Orochares tumidus	0	0	0	0	0	0	0
Oropus striatus	0	6	6	0	6	0	6
Orus dentiger	0	4	4	0	4	0	4
Orus distinctus	0	0	0	0	0	0	0
Orus parallelus	0	0	0	0	0	0	0
Orus punctatus	0	1	1	0	1	0	1
Orus sinuatus	0	0	0	0	0	0	0
Oxybleptes kiteleyi	0	53	53	0	53	0	53
Oxypoda acuminata	14	21	0	0	0	16	19
Oxypoda amica	25	32	32	25	32	25	32
Oxypoda brachyptera	0	2	1	0	1	0	2
Oxypoda canadensis	0	3	3	0	3	0	3
Oxypoda chantali	0	0	0	0	0	0	0
Oxypoda convergens	0	3	3	0	3	0	3
Oxypoda demissa	2	4	4	2	4	2	4
Oxypoda famula	0	0	0	0	0	0	0
Oxypoda frigida	8	35	35	8	35	8	35
Oxypoda gatosensis	0	0	0	0	0	0	0
Oxypoda glenorae	0	0	0	0	0	0	0
Oxypoda gnara	0	0	0	0	0	0	0
Oxypoda grandipennis	0	49	49	49	0	49	0
Oxypoda hiemalis	1	3	3	1	3	1	3
Oxypoda impressa	0	0	0	0	0	0	0
Oxypoda inimica	0	0	0	0	0	0	0
Oxypoda irrasa	25	53	52	25	52	25	53
Oxypoda lacustris	8	32	27	7	27	8	32
Oxypoda leechi	0	0	0	0	0	0	0
Oxypoda longicarinata	2	4	3	2	3	2	4
Oxypoda lucidula	0	3	3	0	3	0	3
Oxypoda madgei	0	0	0	0	0	0	0
Oxypoda manitobae	0	0	0	0	0	0	0
Oxypoda nelsoni	0	0	0	0	0	0	0
Oxypoda nigriceps	0	0	0	0	0	0	0
Oxypoda nimbata	0	4	1	0	1	0	4
Oxypoda opaca	27	44	10	8	10	32	39
Oxypoda operta	0	0	0	0	0	0	0
Oxypoda orbicollis	1	11	11	1	11	1	11
Oxypoda perexilis	0	1	0	0	0	0	1
Oxypoda pseudoconvergens	2	38	38	4	36	4	36
Oxypoda pseudolacustris	4	7	7	4	7	4	7
Oxypoda regressa	0	0	0	0	0	0	0
Oxypoda rubescans	0	0	0	0	0	0	0
Oxypoda smithi	0	0	0	0	0	0	0
Oxypoda stanleyi	0	1	1	0	1	0	1
Oxypoda strandi	0	9	1	1	0	5	4
Oxypoda subpolaris	1	1	1	1	1	1	1
Oxypoda vancouveri	2	3	3	2	3	2	3
Oxypoda vockerothi	0	0	0	0	0	0	0
Oxypoda volkeri	0	1	1	0	1	0	1
Oxypoda yukonensis	1	3	3	1	3	1	3
Oxyporus femoralis	0	1	1	0	1	0	1
Oxyporus kiteleyi	0	0	0	0	0	0	0
Oxyporus lateralis	0	1	1	0	1	0	1
Oxyporus major	0	0	0	0	0	0	0
Oxyporus occipitalis	27	30	29	27	29	27	30
Oxyporus quinquemaculatus	0	2	1	0	1	0	2
Oxyporus rufipennis	0	4	4	0	4	0	4
Oxyporus stiriacus	0	0	0	0	0	0	0
Oxyporus stygicus	0	1	0	0	0	0	1
Oxyporus vittatus	0	1	1	0	1	0	1
Oxytelus convergens	0	5	5	0	5	0	5
Oxytelus incisus	0	1	0	0	0	0	1
Oxytelus laqueatus	29	45	22	19	22	34	40
Oxytelus montanus	1	2	2	1	2	1	2
Oxytelus nimius	0	0	0	0	0	0	0
Oxytelus pensylvanicus	0	0	0	0	0	0	0
Oxytelus sculptus	8	17	0	0	0	11	14
Pachystilicus hanhami	0	0	0	0	0	0	0
Paederus fuscipes	17	90	0	0	0	20	87
Paederus iowensis	0	0	0	0	0	0	0
Paederus littorarius	8	15	14	8	14	8	15
Paederus palustris	0	1	1	0	1	0	1
Palaeoleptochromus schaufussi	0	0	0	0	0	0	0
Palaminus hudsonicus	0	10	9	0	9	0	10
Palaminus luteus	0	0	0	0	0	0	0
Palporus nitidulus	0	0	0	0	0	0	0
Paradilacra densissima	4	5	4	3	4	4	5
Paragoniusa myrmicae	0	0	0	0	0	0	0
Paraleptonia pacei	0	0	0	0	0	0	0
Paramblopusa borealis	0	0	0	0	0	0	0
Paramblopusa eoa	0	0	0	0	0	0	0
Parascydmus corpusculus	0	0	0	0	0	0	0
Parocalea nearctica	2	2	0	0	0	2	2
Parocalea pseudobaicalica	0	7	7	0	7	0	7
Parocyusa americana	0	0	0	0	0	0	0
Parocyusa fuliginosa	0	0	0	0	0	0	0
Parocyusa rubicunda	5	5	2	2	2	5	5
Parothius californicus	1	1	1	1	1	1	1
Parothius punctatus	1	2	2	1	2	1	2
Pelecomalium laevicolle	0	0	0	0	0	0	0
Pelecomalium puberulum	2	2	2	2	2	2	2
Pelecomalium testaceum	15	22	20	15	20	15	22
Pelioptera americanum	0	0	0	0	0	0	0
Pelioptera robustum	0	0	0	0	0	0	0
Pella caliginosa	3	3	1	1	1	3	3
Pella carolinae	0	0	0	0	0	0	0
Pella criddlei	0	0	0	0	0	0	0
Pella gesneri	1	5	5	1	5	1	5
Pella glooscapi	0	1	1	0	1	0	1
Pella loricata	5	6	6	5	6	5	6
Pella schmitti	0	0	0	0	0	0	0
Phacophallus pallidipennis	0	0	0	0	0	0	0
Phacophallus parumpunctatus	9	11	0	0	0	9	11
Phanerota fasciata	0	6	2	0	2	0	6
Philhygra angusticauda	0	9	7	0	7	0	9
Philhygra botanicarum	3	6	6	3	6	3	6
Philhygra clemens	0	17	17	0	17	0	17
Philhygra criddlei	0	0	0	0	0	0	0
Philhygra falcifera	0	0	0	0	0	0	0
Philhygra jarmilae	6	15	15	6	15	6	15
Philhygra junii	0	4	4	0	4	0	4
Philhygra laevicollis	2	5	5	3	4	3	4
Philhygra larsoni	0	1	1	0	1	0	1
Philhygra leechi	0	6	6	0	6	0	6
Philhygra luridipennis	1	2	0	0	0	1	2
Philhygra malleoides	2	12	12	2	12	2	12
Philhygra manitobae	0	0	0	0	0	0	0
Philhygra palustris	14	33	12	12	12	14	33
Philhygra pohli	0	0	0	0	0	0	0
Philhygra proterminalis	1	3	3	1	3	1	3
Philhygra pseudoboreostiba	0	0	0	0	0	0	0
Philhygra pseudolarsoni	0	4	4	0	4	0	4
Philhygra pseudopolaris	16	18	18	16	18	16	18
Philhygra pseudoterminalis	1	8	8	1	8	1	8
Philhygra ripicoloides	0	0	0	0	0	0	0
Philhygra rostrifera	0	11	11	0	11	0	11
Philhygra satanas	0	0	0	0	0	0	0
Philhygra sinuipennis	0	4	4	0	4	0	4
Philhygra stylifera	0	0	0	0	0	0	0
Philhygra terrestris	0	2	2	0	2	0	2
Philhygra varula	0	0	0	0	0	0	0
Philhygra wisconsinica	0	0	0	0	0	0	0
Philonthus aequalis	0	0	0	0	0	0	0
Philonthus asper	0	1	1	0	1	0	1
Philonthus aurulentus	0	1	1	0	1	0	1
Philonthus blossius	0	0	0	0	0	0	0
Philonthus boreas	2	4	4	4	2	4	2
Philonthus busiris	0	0	0	0	0	0	0
Philonthus caeruleipennis	71	130	125	72	124	72	129
Philonthus carbonarius	64	76	49	46	49	67	73
Philonthus caucasicus	0	1	1	0	1	0	1
Philonthus caurinus	0	1	1	0	1	0	1
Philonthus cerambus	0	0	0	0	0	0	0
Philonthus claudus	0	0	0	0	0	0	0
Philonthus cognatus	41	54	23	22	23	44	51
Philonthus concinnus	68	77	65	64	65	68	77
Philonthus couleensis	0	0	0	0	0	0	0
Philonthus crotchi	0	0	0	0	0	0	0
Philonthus cruentatus	6	8	2	2	2	6	8
Philonthus cunctans	0	0	0	0	0	0	0
Philonthus cyanipennis	0	0	0	0	0	0	0
Philonthus davus	0	0	0	0	0	0	0
Philonthus debilis	4	17	1	0	1	9	12
Philonthus discoideus	8	15	0	0	0	11	12
Philonthus distans	0	0	0	0	0	0	0
Philonthus duplicatus	0	0	0	0	0	0	0
Philonthus ferreipennis	0	1	0	0	0	0	1
Philonthus flavibasis	23	52	47	24	46	24	51
Philonthus flumineus	0	0	0	0	0	0	0
Philonthus fulcinius	0	0	0	0	0	0	0
Philonthus furvus	0	1	1	0	1	0	1
Philonthus fusiformis	0	0	0	0	0	0	0
Philonthus gaudens	0	0	0	0	0	0	0
Philonthus gracilior	0	0	0	0	0	0	0
Philonthus grandicollis	0	0	0	0	0	0	0
Philonthus hepaticus	0	0	0	0	0	0	0
Philonthus hudsonicus	0	1	1	0	1	0	1
Philonthus janus	0	0	0	0	0	0	0
Philonthus jurgans	8	9	6	6	6	8	9
Philonthus kaszabi	0	2	2	0	2	0	2
Philonthus lecontei	0	0	0	0	0	0	0
Philonthus leechensis	0	1	1	0	1	0	1
Philonthus lindrothi	0	1	1	0	1	0	1
Philonthus lomatus	4	6	6	4	6	4	6
Philonthus longicornis	4	7	0	0	0	4	7
Philonthus monaeses	7	14	13	6	13	7	14
Philonthus morosus	0	0	0	0	0	0	0
Philonthus neonatus	1	3	3	1	3	1	3
Philonthus nudus	0	1	1	0	1	0	1
Philonthus occidentalis	0	2	2	0	2	0	2
Philonthus opacipennis	0	1	1	0	1	0	1
Philonthus palliatus	0	2	2	0	2	0	2
Philonthus perversus	0	0	0	0	0	0	0
Philonthus pettiti	0	0	0	0	0	0	0
Philonthus piceatus	0	0	0	0	0	0	0
Philonthus politus	18	30	4	4	4	22	26
Philonthus pseudolodes	0	0	0	0	0	0	0
Philonthus puberulus	0	0	0	0	0	0	0
Philonthus pubes	0	0	0	0	0	0	0
Philonthus quadricollis	0	2	2	0	2	0	2
Philonthus quadrulus	0	0	0	0	0	0	0
Philonthus rectangulus	10	18	1	0	1	13	15
Philonthus rufulus	8	24	9	8	9	8	24
Philonthus sanguinolentus	12	15	0	0	0	13	14
Philonthus schwarzi	0	1	1	0	1	0	1
Philonthus semiruber	0	0	0	0	0	0	0
Philonthus sericans	7	17	17	7	17	7	17
Philonthus sericinus	0	0	0	0	0	0	0
Philonthus sessor	0	0	0	0	0	0	0
Philonthus sphagnorum	0	0	0	0	0	0	0
Philonthus spiniformis	1	2	2	1	2	1	2
Philonthus stictus	0	1	1	0	1	0	1
Philonthus subvirescens	1	13	4	0	4	4	10
Philonthus tenuicornis	8	23	0	0	0	16	15
Philonthus theveneti	0	0	0	0	0	0	0
Philonthus thoracicus	3	10	10	3	10	3	10
Philonthus tillius	0	0	0	0	0	0	0
Philonthus triangulum	0	0	0	0	0	0	0
Philonthus turbo	0	0	0	0	0	0	0
Philonthus umbratilis	2	13	0	0	0	7	8
Philonthus umbrinoides	0	0	0	0	0	0	0
Philonthus umbrinus	0	0	0	0	0	0	0
Philonthus validus	0	2	2	0	2	0	2
Philonthus varians	17	32	8	7	8	21	28
Philonthus varro	0	0	0	0	0	0	0
Philonthus ventralis	0	2	0	0	0	0	2
Philonthus vulgatus	3	9	9	3	9	3	9
Phlaeopterus castaneus	1	4	4	1	4	1	4
Phlaeopterus cavicollis	3	5	4	3	4	3	5
Phlaeopterus elongatus	0	0	0	0	0	0	0
Phlaeopterus filicornis	0	0	0	0	0	0	0
Phlaeopterus frosti	0	0	0	0	0	0	0
Phlaeopterus fusconiger	2	3	3	2	3	2	3
Phlaeopterus hatchi	0	0	0	0	0	0	0
Phlaeopterus houkae	6	6	6	6	6	6	6
Phlaeopterus lagrandeuri	8	12	11	8	11	8	12
Phlaeopterus loganensis	0	1	1	0	1	0	1
Phlaeopterus obsoletus	0	0	0	0	0	0	0
Phlaeopterus occidentalis	0	0	0	0	0	0	0
Phlaeopterus rufitarsis	0	0	0	0	0	0	0
Phlaeopterus smetanai	0	0	0	0	0	0	0
Phlaeopterus stacesmithi	0	0	0	0	0	0	0
Phloeocharis subtilissima	15	25	1	1	1	25	15
Phloeonomus flavipennis	0	0	0	0	0	0	0
Phloeonomus laesicollis	6	23	20	6	20	6	23
Phloeonomus pusillus	8	8	0	0	0	8	8
Phloeonomus suffusus	2	2	2	2	2	2	2
Phloeopora arctica	0	0	0	0	0	0	0
Phloeopora canadensis	2	4	4	2	4	2	4
Phloeopora gilbertae	0	3	3	0	3	0	3
Phloeopora oregona	0	0	0	0	0	0	0
Phloeostiba lapponica	18	167	162	15	162	18	167
Phyllodrepa caseyi	0	0	0	0	0	0	0
Phyllodrepa floralis	8	9	1	0	1	8	9
Phyllodrepa humerosa	0	1	1	0	1	0	1
Phyllodrepa humilis	0	0	0	0	0	0	0
Phyllodrepa punctiventris	0	0	0	0	0	0	0
Phyllodrepa strigipennis	1	1	1	1	1	1	1
Phymatura blanchardi	0	1	1	0	1	0	1
Pinophilus latipes	5	17	1	1	1	5	17
Placusa canadensis	0	6	5	0	5	0	6
Placusa despecta	0	7	2	0	2	0	7
Placusa incompleta	0	7	4	0	4	1	6
Placusa petulans	0	0	0	0	0	0	0
Placusa pseudosuecica	0	1	1	0	1	0	1
Placusa tachyporoides	39	49	32	29	32	41	47
Placusa tacomae	5	7	7	5	7	5	7
Placusa vaga	4	6	6	4	6	4	6
Platandria carolinae	0	0	0	0	0	0	0
Platydracus cinnamopterus	7	17	13	6	13	8	16
Platydracus exulans	0	0	0	0	0	0	0
Platydracus fossator	1	5	5	1	5	1	5
Platydracus immaculatus	0	0	0	0	0	0	0
Platydracus maculosus	0	4	2	0	2	0	4
Platydracus mysticus	8	10	7	5	7	8	10
Platydracus praetermissus	0	0	0	0	0	0	0
Platydracus rutilicauda	0	0	0	0	0	0	0
Platydracus tarsalis	1	1	0	0	0	1	1
Platydracus tomentosus	1	3	0	0	0	1	3
Platydracus violaceus	0	17	14	0	14	0	17
Platydracus viridanus	5	12	10	5	10	5	12
Platydracus zonatus	0	3	2	0	2	0	3
Platystethus americanus	0	1	1	0	1	0	1
Platystethus degener	1	21	0	0	0	1	21
Platyusa sonomae	0	0	0	0	0	0	0
Pontomalota opaca	4	6	2	2	2	4	6
Porrhodites fenestralis	1	2	2	1	2	1	2
Porrhodites inflatus	0	1	1	0	1	0	1
Proteinus acadiensis	0	0	0	0	0	0	0
Proteinus atomarius	3	3	0	0	0	3	3
Proteinus basalis	0	8	8	0	8	0	8
Proteinus brachypterus	20	54	0	0	0	48	26
Proteinus collaris	16	22	22	16	22	16	22
Proteinus densipennis	0	0	0	0	0	0	0
Proteinus limbatus	0	4	4	0	4	0	4
Proteinus parvulus	0	12	12	0	12	0	12
Proteinus pseudothomasi	0	15	15	0	15	0	15
Psammostiba comparabilis	0	0	0	0	0	0	0
Psammostiba kenaii	0	2	0	0	0	0	2
Pselaphus bellax	1	7	7	1	7	1	7
Pselaphus erichsonii	0	0	0	0	0	0	0
Pselaphus fustifer	0	1	1	0	1	0	1
Pseudohaida rothi	0	4	4	0	4	0	4
Pseudolathra ambigua	0	0	0	0	0	0	0
Pseudolathra dimidiata	0	0	0	0	0	0	0
Pseudolathra famelica	0	0	0	0	0	0	0
Pseudolathra lineiformis	0	0	0	0	0	0	0
Pseudolathra oregonensis	0	0	0	0	0	0	0
Pseudomedon capitulus	0	0	0	0	0	0	0
Pseudomedon obscurellus	3	3	1	1	1	3	3
Pseudomedon obsoletus	1	1	0	0	0	1	1
Pseudomedon thoracicus	0	0	0	0	0	0	0
Pseudopsis montoraria	1	2	1	1	1	1	2
Pseudopsis obliterata	0	0	0	0	0	0	0
Pseudopsis sagitta	1	5	5	1	5	1	5
Pseudopsis subulata	0	0	0	0	0	0	0
Pseudopsis sulcata	0	0	0	0	0	0	0
Pseudoxyporus lateralis	0	0	0	0	0	0	0
Pseudoxyporus occipitalis	0	0	0	0	0	0	0
Pseudoxyporus quinquemaculatus	0	0	0	0	0	0	0
Pycnoglypta aptera	0	1	1	0	1	0	1
Pycnoglypta campbelli	7	10	10	7	10	7	10
Pycnoglypta heydeni	0	1	1	0	1	0	1
Pycnoglypta lurida	1	7	0	0	0	4	4
Pycnoplectus congener	0	0	0	0	0	0	0
Pycnoplectus interruptus	0	0	0	0	0	0	0
Pycnoplectus linearis	0	0	0	0	0	0	0
Quedionuchus glaber	0	10	0	0	0	10	0
Quedionuchus longipennis	0	16	12	12	0	16	0
Quedionuchus plagiatus	33	44	30	23	29	35	42
Quedius adnexus	0	0	0	0	0	0	0
Quedius aenescens	0	0	0	0	0	0	0
Quedius alesi	0	0	0	0	0	0	0
Quedius bicoloris	1	2	2	1	2	1	2
Quedius breviceps	0	2	2	0	2	0	2
Quedius brunnipennis	9	14	14	9	14	9	14
Quedius campbelli	0	1	1	0	1	0	1
Quedius canadensis	1	13	13	1	13	1	13
Quedius capucinus	2	3	2	2	2	2	3
Quedius charactus	0	3	3	0	3	0	3
Quedius cinctus	19	26	1	0	1	21	24
Quedius crescenti	0	0	0	0	0	0	0
Quedius criddlei	24	36	36	24	36	24	36
Quedius cruentus	39	54	33	23	33	40	53
Quedius curtipennis	12	15	8	8	8	13	14
Quedius densiventris	0	1	1	0	1	0	1
Quedius deperditus	0	0	0	0	0	0	0
Quedius divergens	0	0	0	0	0	0	0
Quedius elevatus	0	0	0	0	0	0	0
Quedius erythrogaster	0	3	3	3	0	3	0
Quedius explanatus	0	0	0	0	0	0	0
Quedius fellmani	6	28	12	7	11	15	19
Quedius frater	0	0	0	0	0	0	0
Quedius frigidus	0	0	0	0	0	0	0
Quedius fulgidus	5	5	5	5	5	5	5
Quedius fuliginosus	10	20	2	1	2	14	16
Quedius fulvicollis	5	12	5	3	4	8	9
Quedius griffinae	0	1	1	0	1	0	1
Quedius horni	0	1	1	0	1	0	1
Quedius impar	0	0	0	0	0	0	0
Quedius incisus	6	9	9	6	9	6	9
Quedius labradorensis	13	15	15	13	15	13	15
Quedius lanei	0	0	0	0	0	0	0
Quedius laticollis	0	16	10	0	10	0	16
Quedius limbifer	0	0	0	0	0	0	0
Quedius manitobensis	0	1	1	0	1	0	1
Quedius maurorufus	7	7	1	1	1	7	7
Quedius mesomelinus	21	34	4	4	4	26	29
Quedius molochinus	6	13	0	0	0	9	10
Quedius montivagus	0	1	1	0	1	0	1
Quedius mordax	1	2	2	1	2	1	2
Quedius nanulus	3	6	6	5	4	5	4
Quedius nevadensis	0	0	0	0	0	0	0
Quedius nitipennis	2	12	1	1	1	6	8
Quedius oculeus	0	0	0	0	0	0	0
Quedius pediculus	2	5	5	2	5	2	5
Quedius pellax	0	0	0	0	0	0	0
Quedius peregrinus	2	6	4	2	4	2	6
Quedius plagiatus	0	0	0	0	0	0	0
Quedius prostans	0	1	1	0	1	0	1
Quedius pullmani	0	2	2	2	0	2	0
Quedius puncticeps	0	1	1	0	1	0	1
Quedius quadriceps	0	0	0	0	0	0	0
Quedius rainieri	0	0	0	0	0	0	0
Quedius rusticus	13	15	15	13	15	13	15
Quedius seriatus	0	0	0	0	0	0	0
Quedius simplex	0	1	1	0	1	0	1
Quedius simulator	2	5	5	2	5	2	5
Quedius spelaeus	0	1	1	0	1	0	1
Quedius sublimbatus	4	9	5	0	5	4	9
Quedius tahomae	0	0	0	0	0	0	0
Quedius terminatus	0	0	0	0	0	0	0
Quedius tetricus	1	2	2	1	2	1	2
Quedius transparens	1	1	1	1	1	1	1
Quedius velox	62	65	65	62	65	62	65
Quedius vilis	1	2	2	1	2	1	2
Rabigus laxellus	0	1	1	0	1	0	1
Ramecia crinita	0	0	0	0	0	0	0
Reichenbachia albionica	0	0	0	0	0	0	0
Reichenbachia arcifer	0	0	0	0	0	0	0
Reichenbachia binodifer	2	3	3	2	3	2	3
Reichenbachia borealis	1	2	2	1	2	1	2
Reichenbachia chandleri	0	0	0	0	0	0	0
Reichenbachia congener	0	0	0	0	0	0	0
Reichenbachia corporalis	0	1	1	0	1	0	1
Reichenbachia cylindrarta	0	1	1	0	1	0	1
Reichenbachia divergens	0	0	0	0	0	0	0
Reichenbachia facilis	0	1	1	0	1	0	1
Reichenbachia fusticornis	0	0	0	0	0	0	0
Reichenbachia gracilis	0	0	0	0	0	0	0
Reichenbachia insolita	0	1	1	0	1	0	1
Reichenbachia kapones	0	0	0	0	0	0	0
Reichenbachia macho	0	0	0	0	0	0	0
Reichenbachia peregrinator	0	0	0	0	0	0	0
Reichenbachia propinqua	0	1	1	0	1	0	1
Reichenbachia rubricunda	0	0	0	0	0	0	0
Reichenbachia scabra	0	0	0	0	0	0	0
Reichenbachia spatulifer	2	6	6	2	6	2	6
Reichenbachia subtilis	0	0	0	0	0	0	0
Remus mutatus	0	0	0	0	0	0	0
Renardia canadensis	0	0	0	0	0	0	0
Renardia nigrella	2	3	3	2	3	2	3
Rugilus angularis	0	0	0	0	0	0	0
Rugilus angustatus	6	9	1	0	1	7	8
Rugilus biarmatus	0	0	0	0	0	0	0
Rugilus ceylanensis	0	0	0	0	0	0	0
Rugilus dentatus	0	0	0	0	0	0	0
Rugilus orbiculatus	17	27	1	1	1	22	22
Rugilus rufipes	30	50	9	1	9	37	43
Rybaxis clavata	0	1	1	0	1	0	1
Rybaxis conjuncta	0	1	1	0	1	0	1
Rybaxis mystica	0	0	0	0	0	0	0
Rybaxis transversa	0	0	0	0	0	0	0
Rybaxis varicornis	0	1	1	0	1	0	1
Scaphidium obliteratum	0	0	0	0	0	0	0
Scaphidium piceum	0	1	1	0	1	0	1
Scaphidium quadriguttatum	1	4	4	1	4	1	4
Scaphisoma commune	3	4	4	3	4	3	4
Scaphisoma convexum	9	18	16	9	16	9	18
Scaphisoma lacustre	0	0	0	0	0	0	0
Scaphisoma repandum	6	8	7	6	7	6	8
Scaphisoma rubens	38	60	57	38	57	38	60
Scaphium castanipes	3	3	3	3	3	3	3
Schistoglossa aubei	2	4	0	0	0	3	3
Schistoglossa blatchleyi	0	1	1	0	1	0	1
Schistoglossa brunswickensis	0	2	2	0	2	0	2
Schistoglossa campbelli	1	3	3	1	3	1	3
Schistoglossa carexiana	0	0	0	0	0	0	0
Schistoglossa charlottae	0	1	1	0	1	0	1
Schistoglossa hampshirensis	0	2	2	0	2	0	2
Schistoglossa pseudocampbelli	0	1	1	0	1	0	1
Schistoglossa sphagnorum	0	1	1	0	1	0	1
Scopaeus brunnipes	0	0	0	0	0	0	0
Scopaeus carolinae	0	0	0	0	0	0	0
Scopaeus minutus	0	0	0	0	0	0	0
Scopaeus notangulus	0	0	0	0	0	0	0
Scopaeus ventralis	0	0	0	0	0	0	0
Scydmaenus retrusus	0	0	0	0	0	0	0
Scydmaenus rufus	13	14	7	6	7	13	14
Scydmaenus zimmermanni	0	0	0	0	0	0	0
Scydmoraphes minutus	4	5	3	2	3	4	5
Seeversiella globicollis	1	19	19	1	19	1	19
Sepedophilus basalis	0	3	2	0	2	0	3
Sepedophilus bisignatus	0	0	0	0	0	0	0
Sepedophilus cinctulus	13	40	34	13	34	13	40
Sepedophilus crassus	2	10	10	2	10	2	10
Sepedophilus ctenidialis	0	0	0	0	0	0	0
Sepedophilus frosti	0	1	0	0	0	0	1
Sepedophilus kiteleyi	0	0	0	0	0	0	0
Sepedophilus littoreus	23	35	7	5	7	26	32
Sepedophilus marshami	30	42	18	16	18	34	38
Sepedophilus occultus	0	2	1	0	1	0	2
Sepedophilus opicus	2	10	9	2	9	2	10
Sepedophilus scriptus	0	7	7	0	7	0	7
Sepedophilus testaceus	30	68	12	7	12	56	42
Sepedophilus velocipes	0	0	0	0	0	0	0
Sepedophilus versicolor	0	9	9	0	9	0	9
Sepedophilus wickhami	0	0	0	0	0	0	0
Siagonium americanum	0	0	0	0	0	0	0
Siagonium punctatum	0	0	0	0	0	0	0
Siagonium stacesmithi	0	1	1	0	1	0	1
Silusa alternans	1	3	3	1	3	1	3
Silusa californica	3	14	14	3	14	3	14
Silusa densa	0	6	6	0	6	0	6
Silusa langori	0	0	0	0	0	0	0
Silusa opaca	1	1	0	0	0	1	1
Silusa vesperis	0	0	0	0	0	0	0
Silusida marginella	4	10	8	2	8	4	10
Sonoma cascadia	0	3	3	0	3	0	3
Sonoma grandiceps	0	0	0	0	0	0	0
Sonoma hespera	0	0	0	0	0	0	0
Sonoma margemina	2	3	3	2	3	2	3
Sonoma olycalida	0	0	0	0	0	0	0
Sonoma parviceps	1	2	2	1	2	1	2
Sonoma squamishorum	0	0	0	0	0	0	0
Stamnoderus monstrosus	0	0	0	0	0	0	0
Staphylinus ornaticauda	0	0	0	0	0	0	0
Stenichnus badius	0	0	0	0	0	0	0
Stenichnus collaris	20	28	4	2	4	23	25
Stenichnus ovipennis	0	0	0	0	0	0	0
Stenichnus perforatus	0	0	0	0	0	0	0
Stenichnus scutellaris	54	70	51	43	51	57	67
Stenichnus turbatus	0	0	0	0	0	0	0
Stenistoderus rubripennis	2	8	8	2	8	2	8
Stenus advena	0	0	0	0	0	0	0
Stenus ageus	0	1	0	0	0	0	1
Stenus alexanderi	2	3	3	2	3	2	3
Stenus alopex	0	0	0	0	0	0	0
Stenus alpicola	0	0	0	0	0	0	0
Stenus alveolatus	0	0	0	0	0	0	0
Stenus angustus	0	0	0	0	0	0	0
Stenus annularis	1	3	3	1	3	1	3
Stenus aquilonius	0	0	0	0	0	0	0
Stenus arculus	0	0	0	0	0	0	0
Stenus assequens	0	4	2	0	2	1	3
Stenus austini	0	1	1	0	1	0	1
Stenus bilentigatus	0	0	0	0	0	0	0
Stenus bilineatus	3	8	3	0	3	4	7
Stenus brivioi	0	1	1	0	1	0	1
Stenus brumalis	0	0	0	0	0	0	0
Stenus caenicolus	0	0	0	0	0	0	0
Stenus californicus	0	0	0	0	0	0	0
Stenus callosifrons	0	0	0	0	0	0	0
Stenus canaliculatus	8	19	2	0	2	11	16
Stenus cariniceps	0	0	0	0	0	0	0
Stenus carinicollis	0	1	1	0	1	0	1
Stenus caseyi	0	2	2	0	2	0	2
Stenus clarostigma	0	0	0	0	0	0	0
Stenus clavicornis	14	25	3	2	3	19	20
Stenus colon	0	0	0	0	0	0	0
Stenus colonus	0	1	1	0	1	0	1
Stenus columbianus	0	0	0	0	0	0	0
Stenus comma	9	23	1	0	1	14	18
Stenus coriaceus	0	1	1	0	1	0	1
Stenus cribratus	0	0	0	0	0	0	0
Stenus croceatus	0	0	0	0	0	0	0
Stenus cubensis	0	0	0	0	0	0	0
Stenus curtus	0	0	0	0	0	0	0
Stenus difficilis	0	0	0	0	0	0	0
Stenus dissentiens	0	0	0	0	0	0	0
Stenus dolosus	1	1	1	1	1	1	1
Stenus egenulus	0	2	2	0	2	0	2
Stenus egenus	0	0	0	0	0	0	0
Stenus ellipticus	0	1	1	0	1	0	1
Stenus erythropus	0	2	2	0	2	0	2
Stenus exploratus	0	2	2	0	2	0	2
Stenus fasciculatus	0	2	1	0	1	0	2
Stenus femoratus	0	1	1	0	1	0	1
Stenus flavicornis	1	1	1	1	1	1	1
Stenus formicetorum	1	7	1	0	1	3	5
Stenus frigidus	0	0	0	0	0	0	0
Stenus fulvoguttatus	0	0	0	0	0	0	0
Stenus geminorum	0	0	0	0	0	0	0
Stenus gratiosus	0	0	0	0	0	0	0
Stenus gratriosus	0	0	0	0	0	0	0
Stenus hyperboreus	2	4	4	2	4	2	4
Stenus immarginatus	0	8	8	0	8	0	8
Stenus insularis	0	2	2	0	2	0	2
Stenus intrusus	0	0	0	0	0	0	0
Stenus jacuticus	0	0	0	0	0	0	0
Stenus juno	17	27	5	4	5	21	23
Stenus kamtschaticus	0	1	1	0	1	0	1
Stenus koebelei	0	1	1	0	1	0	1
Stenus kryzhanovskii	0	0	0	0	0	0	0
Stenus labilis	3	5	0	0	0	4	4
Stenus laccophilus	0	0	0	0	0	0	0
Stenus latipennis	0	0	0	0	0	0	0
Stenus leviceps	0	0	0	0	0	0	0
Stenus lugens	0	0	0	0	0	0	0
Stenus lustrator	2	2	0	0	0	2	2
Stenus mammops	4	8	8	4	8	4	8
Stenus maritimus	0	1	1	0	1	0	1
Stenus melanopus	1	4	0	0	0	1	4
Stenus mendosus	0	0	0	0	0	0	0
Stenus morio	1	7	2	0	2	2	6
Stenus mundulus	0	2	2	0	2	0	2
Stenus neglectus	0	1	1	0	1	0	1
Stenus niveus	5	15	9	5	9	7	13
Stenus noctivagus	0	0	0	0	0	0	0
Stenus occidentalis	1	5	5	1	5	1	5
Stenus ogenus	0	0	0	0	0	0	0
Stenus parallelopipedus	0	0	0	0	0	0	0
Stenus paululus	0	0	0	0	0	0	0
Stenus pauperculus	0	1	1	0	1	0	1
Stenus pinguis	0	0	0	0	0	0	0
Stenus planatus	0	0	0	0	0	0	0
Stenus plicipennis	0	4	4	0	4	0	4
Stenus pluto	0	1	1	0	1	0	1
Stenus pollens	0	0	0	0	0	0	0
Stenus pterobrachys	0	3	3	0	3	0	3
Stenus pudicus	7	8	8	7	8	7	8
Stenus pumilio	5	6	2	1	2	5	6
Stenus punctatus	1	1	1	1	1	1	1
Stenus pusillimus	0	0	0	0	0	0	0
Stenus quebecensis	0	2	2	0	2	0	2
Stenus reconditus	0	0	0	0	0	0	0
Stenus retrusus	0	0	0	0	0	0	0
Stenus rigidus	0	0	0	0	0	0	0
Stenus rossi	0	2	2	0	2	0	2
Stenus scabiosus	0	0	0	0	0	0	0
Stenus schwarzi	0	2	2	0	2	0	2
Stenus scrupeus	0	0	0	0	0	0	0
Stenus sculptilis	0	4	1	0	1	0	4
Stenus sectator	1	2	1	1	1	1	2
Stenus semicolon	0	0	0	0	0	0	0
Stenus shoshonis	0	0	0	0	0	0	0
Stenus sibiricus	0	3	3	0	3	0	3
Stenus sordidus	0	1	1	0	1	0	1
Stenus sphaerops	0	0	0	0	0	0	0
Stenus strangulatus	0	1	1	0	1	0	1
Stenus stygicus	4	9	9	4	9	4	9
Stenus tahoensis	0	0	0	0	0	0	0
Stenus umbratilis	6	21	11	5	11	10	17
Stenus varipes	0	0	0	0	0	0	0
Stenus venustus	0	1	1	0	1	0	1
Stenus vespertinus	0	0	0	0	0	0	0
Stenus vexatus	0	1	1	0	1	0	1
Stenus vicinoides	0	0	0	0	0	0	0
Stenus vicinus	0	0	0	0	0	0	0
Stenus vinnulus	0	2	0	0	0	0	2
Stethusa klimschi	0	0	0	0	0	0	0
Stethusa spuriella	2	3	1	0	1	2	3
Stictalia arcuata	0	0	0	0	0	0	0
Stictalia brevicornis	47	54	54	47	54	47	54
Stictalia californica	2	2	2	2	2	2	2
Stictalia carlottae	0	0	0	0	0	0	0
Stictalia densicollis	0	0	0	0	0	0	0
Stictalia notata	0	0	0	0	0	0	0
Stictocranius mariae	0	0	0	0	0	0	0
Stictocranius puncticeps	0	1	1	0	1	0	1
Stictolinus flavipes	3	5	5	3	5	3	5
Strigota ambigua	5	6	3	3	3	5	6
Strigota obscurata	19	50	46	19	46	19	50
Strophogastra penicillata	0	0	0	0	0	0	0
Subhaida ingrata	0	0	0	0	0	0	0
Subhaida monticola	0	0	0	0	0	0	0
Subhaida rainieri	0	0	0	0	0	0	0
Sunius confluentus	0	13	13	0	13	0	13
Sunius melanocephalus	11	13	1	0	1	11	13
Sunius peregrinus	0	0	0	0	0	0	0
Sunius quadripennis	0	0	0	0	0	0	0
Sunius rugithorax	0	0	0	0	0	0	0
Syntomium confragosum	0	0	0	0	0	0	0
Syntomium grahami	1	1	1	1	1	1	1
Syntomium keenianum	0	0	0	0	0	0	0
Syntomium malkini	1	2	2	1	2	1	2
Tachinus addendus	8	11	11	8	11	8	11
Tachinus angustatus	7	7	7	7	7	7	7
Tachinus apterus	2	2	2	2	2	2	2
Tachinus basalis	0	11	9	0	9	1	10
Tachinus brevipennis	0	0	0	0	0	0	0
Tachinus canadensis	0	0	0	0	0	0	0
Tachinus contortus	0	1	1	0	1	0	1
Tachinus corticinus	26	42	32	21	32	27	41
Tachinus crotchii	0	1	1	0	1	0	1
Tachinus debilis	0	0	0	0	0	0	0
Tachinus dilatatus	0	0	0	0	0	0	0
Tachinus edwardi	0	0	0	0	0	0	0
Tachinus elongatus	8	38	25	6	25	11	35
Tachinus fimbriatus	6	23	21	6	21	6	23
Tachinus fimetarius	12	13	0	0	0	12	13
Tachinus frigidus	0	7	7	0	7	0	7
Tachinus fumipennis	52	110	110	52	110	52	110
Tachinus instabilis	0	1	1	0	1	0	1
Tachinus limbatus	10	11	11	10	11	10	11
Tachinus luridus	31	43	43	31	43	31	43
Tachinus maculicollis	6	10	10	6	10	6	10
Tachinus memnonius	0	0	0	0	0	0	0
Tachinus mexicanus	0	4	4	4	0	4	0
Tachinus minimus	0	3	3	0	3	0	3
Tachinus nigricornis	0	3	3	0	3	0	3
Tachinus pallipes	16	28	0	0	0	22	22
Tachinus picipes	2	3	3	2	3	2	3
Tachinus quebecensis	37	42	42	37	42	37	42
Tachinus rainieri	0	0	0	0	0	0	0
Tachinus rufipes	1	34	2	0	2	1	34
Tachinus schwarzi	0	1	1	0	1	0	1
Tachinus semirufus	3	4	4	3	4	3	4
Tachinus smetanai	0	1	1	0	1	0	1
Tachinus stacesmithi	0	0	0	0	0	0	0
Tachinus subterraneus	7	12	1	0	1	7	12
Tachinus thruppi	0	1	1	0	1	0	1
Tachinus vergatus	0	1	1	0	1	0	1
Tachyporus abdominalis	23	39	29	23	29	29	33
Tachyporus atriceps	96	105	93	84	93	96	105
Tachyporus borealis	10	15	15	10	15	10	15
Tachyporus browni	0	2	2	0	2	0	2
Tachyporus californicus	0	4	0	0	0	0	4
Tachyporus canadensis	0	5	5	0	5	0	5
Tachyporus chrysomelinus	5	77	63	60	7	68	14
Tachyporus dimorphus	0	0	0	0	0	0	0
Tachyporus dispar	17	18	0	0	0	17	18
Tachyporus elegans	3	8	8	3	8	3	8
Tachyporus flavipennis	0	0	0	0	0	0	0
Tachyporus inornatus	0	0	0	0	0	0	0
Tachyporus jocosus	9	13	13	9	13	9	13
Tachyporus lecontei	0	1	0	0	0	0	1
Tachyporus maculicollis	0	0	0	0	0	0	0
Tachyporus mexicanus	7	7	7	7	7	7	7
Tachyporus nanus	0	0	0	0	0	0	0
Tachyporus nimbicola	0	2	2	0	2	0	2
Tachyporus nitidulus	113	168	133	96	132	115	166
Tachyporus ornatus	0	1	1	0	1	0	1
Tachyporus pacificus	0	0	0	0	0	0	0
Tachyporus pulchrus	0	0	0	0	0	0	0
Tachyporus rulomoides	0	0	0	0	0	0	0
Tachyporus rulomus	0	23	23	22	1	22	1
Tachyporus stacesmithi	0	0	0	0	0	0	0
Tachyporus transversalis	5	9	0	0	0	6	8
Tachyusa americana	0	1	1	0	1	0	1
Tachyusa americanoides	0	0	0	0	0	0	0
Tachyusa cavicollis	0	0	0	0	0	0	0
Tachyusa faceta	0	0	0	0	0	0	0
Tachyusa obsoleta	0	0	0	0	0	0	0
Tachyusa smetanai	0	1	0	0	0	0	1
Tanyrhinus singularis	2	2	2	2	2	2	2
Taphroscydmus californicus	0	1	1	0	1	0	1
Tarphiota fucicola	4	7	4	3	4	4	7
Tarphiota geniculata	2	5	3	2	3	2	5
Tasgius ater	0	10	8	0	8	1	9
Tasgius melanarius	22	52	34	15	34	27	47
Tasgius winkleri	0	3	2	0	2	1	2
Tetartopeus angularis	0	0	0	0	0	0	0
Tetartopeus captiosus	0	0	0	0	0	0	0
Tetartopeus convolutus	0	1	1	0	1	0	1
Tetartopeus furvulus	0	7	1	0	1	0	7
Tetartopeus lacustris	0	1	1	0	1	0	1
Tetartopeus niger	0	4	4	0	4	0	4
Tetartopeus nitidulus	0	0	0	0	0	0	0
Tetartopeus rubripennis	0	0	0	0	0	0	0
Tetartopeus sollicitus	0	1	1	0	1	0	1
Tetartopeus tetricus	0	0	0	0	0	0	0
Tetrascapha dentata	0	0	0	0	0	0	0
Thamiaraea brittoni	2	4	1	0	1	2	4
Thecturota pusio	0	0	0	0	0	0	0
Thesium cavifrons	0	0	0	0	0	0	0
Thinobius alaskanus	0	0	0	0	0	0	0
Thinobius angusticeps	0	0	0	0	0	0	0
Thinobius frizzelli	0	0	0	0	0	0	0
Thinobius procerus	0	0	0	0	0	0	0
Thinobius teres	0	0	0	0	0	0	0
Thinodromus corvinus	0	0	0	0	0	0	0
Thinodromus diffusus	0	0	0	0	0	0	0
Thinopinus pictus	5	8	8	5	8	5	8
Thinusa fletcheri	0	1	1	0	1	0	1
Thinusa maritima	0	2	1	0	1	0	2
Thoracophorus costalis	0	6	6	0	6	0	6
Tinotus acerbus	0	0	0	0	0	0	0
Tinotus caviceps	0	0	0	0	0	0	0
Tinotus morion	0	10	0	0	0	10	0
Tinotus trisectus	0	0	0	0	0	0	0
Tmesiphorus carinatus	0	0	0	0	0	0	0
Tmesiphorus costalis	0	0	0	0	0	0	0
Tomoglossa ecora	0	0	0	0	0	0	0
Toxidium compressum	0	0	0	0	0	0	0
Toxidium gammaroides	0	8	8	0	8	0	8
Trichiusa columbica	0	0	0	0	0	0	0
Trichiusa compacta	0	1	1	0	1	0	1
Trichiusa hirsuta	0	0	0	0	0	0	0
Trichiusa pilosa	0	0	0	0	0	0	0
Trichiusa postica	0	0	0	0	0	0	0
Trichiusa pseudopostica	0	1	1	0	1	0	1
Trichiusa robustula	0	17	8	0	8	0	17
Trichophya pilicornis	23	25	8	8	8	24	24
Trigonodemus fasciatus	0	0	0	0	0	0	0
Trigonodemus striatus	0	2	2	0	2	0	2
Trigonurus crotchi	0	1	1	0	1	0	1
Trigonurus crotchii	0	0	0	0	0	0	0
Trigonurus dilaticollis	0	1	1	0	1	0	1
Trigonurus sharpi	0	2	2	0	2	0	2
Trimiomelba dubia	0	0	0	0	0	0	0
Trimioplectus obsoletus	0	1	1	0	1	0	1
Tychobythinus bythinioides	0	0	0	0	0	0	0
Tympanophorus puncticollis	0	6	6	0	6	0	6
Tyrus corticinus	0	0	0	0	0	0	0
Tyrus semiruber	0	4	4	0	4	0	4
Unamis columbiensis	0	1	1	0	1	0	1
Unamis fulvipes	0	0	0	0	0	0	0
Unamis kootenayensis	0	0	0	0	0	0	0
Vellica longipennis	0	0	0	0	0	0	0
Veraphis lacuna	0	0	0	0	0	0	0
Vicelva vandykei	0	0	0	0	0	0	0
Xantholinus elegans	11	17	12	6	12	11	17
Xantholinus linearis	49	70	32	28	32	52	67
Xantholinus longiventris	16	17	2	2	2	16	17
Xenodusa cava	0	1	1	0	1	0	1
Xenodusa reflexa	0	7	6	0	6	0	7
Xestolinus abdominalis	0	1	1	0	1	0	1
Xylodromus concinnus	0	3	1	0	1	2	1
Xylodromus depressus	0	0	0	0	0	0	0
Xylodromus segmentarius	0	0	0	0	0	0	0
Xylodromus suteri	0	0	0	0	0	0	0
Zalobius spinicollis	0	0	0	0	0	0	0
Zyras obliquus	2	2	2	2	2	2	2
Zyras planifer	0	0	0	0	0	0	0

## Sheet: WS
species	duplicates	unique	unique by terr	gb by terr	bold by terr	gb	bold
Acrotona aterrima	11	20	0	0	0	16	15
Acrotona convergens	0	2	0	0	0	1	1
Acrotona exigua	0	0	0	0	0	0	0
Acrotona obfuscata	4	7	0	0	0	5	6
Acrotona parvula	12	18	0	0	0	15	15
Acrotona pygmaea	0	8	0	0	0	4	4
Acrotona sylvicola	2	4	0	0	0	3	3
Aleochara bilineata	7	7	0	0	0	7	7
Aleochara binotata	3	4	0	0	0	3	4
Aleochara bipustulata	13	19	0	0	0	16	16
Aleochara brevipennis	9	20	0	0	0	14	15
Aleochara curtula	15	27	0	0	0	18	24
Aleochara diversa	0	0	0	0	0	0	0
Aleochara fumata	10	15	0	0	0	10	15
Aleochara funebris	1	2	0	0	0	2	1
Aleochara laevigata	3	3	0	0	0	3	3
Aleochara lanuginosa	7	17	0	0	0	12	12
Aleochara lepidoptera	0	0	0	0	0	0	0
Aleochara lygaea	0	0	0	0	0	0	0
Aleochara milleri	1	1	0	0	0	1	1
Aleochara moerens	0	14	0	0	0	6	8
Aleochara parvicornis	0	0	0	0	0	0	0
Aleochara pernigra	0	0	0	0	0	0	0
Aleochara spissicornis	1	1	0	0	0	1	1
Aleochara tristis	2	5	0	0	0	2	5
Aleochara villosa	1	2	0	0	0	1	2
Alianta curta	0	0	0	0	0	0	0
Aloconota gregaria	8	31	0	0	0	15	24
Amarochara umbrosa	0	0	0	0	0	0	0
Amidobia talpa	4	4	0	0	0	4	4
Amischa analis	19	74	0	0	0	60	33
Amischa bifoveolata	1	7	0	0	0	4	4
Amischa sahlbergi	0	0	0	0	0	0	0
Anaulacaspis nigra	2	10	0	0	0	6	6
Anomognathus cuspidatus	13	16	0	0	0	14	15
Atheta aeneipennis	1	13	0	0	0	7	7
Atheta altaica	0	26	0	0	0	0	26
Atheta amicula	0	0	0	0	0	0	0
Atheta aquatica	0	0	0	0	0	0	0
Atheta arctica	0	8	0	0	0	4	4
Atheta atramentaria	8	19	0	0	0	13	14
Atheta atricolor	0	0	0	0	0	0	0
Atheta banghaasi	0	0	0	0	0	0	0
Atheta basicornis	2	2	0	0	0	2	2
Atheta benickiella	4	4	0	0	0	4	4
Atheta boleticola	0	0	0	0	0	0	0
Atheta brachyptera	0	0	0	0	0	0	0
Atheta britteni	0	10	0	0	0	5	5
Atheta canescens	0	0	0	0	0	0	0
Atheta castanoptera	1	4	0	0	0	3	2
Atheta cauta	0	6	0	0	0	3	3
Atheta celata	5	10	0	0	0	8	7
Atheta corvina	12	14	0	0	0	13	13
Atheta crassicornis	12	34	0	0	0	23	23
Atheta dadopora	13	54	0	0	0	19	48
Atheta debilis	0	5	0	0	0	1	4
Atheta depressicollis	0	4	0	0	0	2	2
Atheta elongatula	9	24	0	0	0	15	18
Atheta fallaciosa	3	7	0	0	0	4	6
Atheta gagatina	10	24	0	0	0	13	21
Atheta graminicola	8	48	0	0	0	16	40
Atheta gyllenhalii	2	6	0	0	0	4	4
Atheta hygrobia	1	5	0	0	0	3	3
Atheta hypnorum	2	7	0	0	0	4	5
Atheta laevana	9	25	0	0	0	17	17
Atheta lapponica	0	10	0	0	0	5	5
Atheta laticeps	2	2	0	0	0	2	2
Atheta laticollis	15	26	0	0	0	20	21
Atheta lativentris	0	0	0	0	0	0	0
Atheta lebedevoensis	0	0	0	0	0	0	0
Atheta lioglutoides	0	0	0	0	0	0	0
Atheta longicornis	5	18	0	0	0	11	12
Atheta malleus	2	12	0	0	0	7	7
Atheta melanaria	3	3	0	0	0	3	3
Atheta melanocera	0	12	0	0	0	6	6
Atheta occulta	0	0	0	0	0	0	0
Atheta oreophila	0	0	0	0	0	0	0
Atheta palleola	0	0	0	0	0	0	0
Atheta pallidicornis	12	18	0	0	0	18	12
Atheta paracrassicornis	2	6	0	0	0	4	4
Atheta pilicornis	2	6	0	0	0	4	4
Atheta polaris	0	0	0	0	0	0	0
Atheta ripicola	0	1	0	0	0	0	1
Atheta sodalis	9	32	0	0	0	25	16
Atheta sordidula	1	3	0	0	0	2	2
Atheta strandiella	0	6	0	0	0	3	3
Atheta subtilis	3	20	0	0	0	10	13
Atheta terminalis	1	1	0	0	0	1	1
Atheta vaga	1	24	0	0	0	17	8
Autalia longicornis	14	38	0	0	0	36	16
Bolitochara obliqua	14	25	0	0	0	25	14
Bolitochara pulchra	5	12	0	0	0	8	9
Boreophilia eremita	0	12	0	0	0	6	6
Boreophilia fusca	2	2	0	0	0	2	2
Boreophilia insecuta	0	0	0	0	0	0	0
Boreophilia islandica	0	2	0	0	0	1	1
Boreophilia subplana	0	4	0	0	0	2	2
Boreophilia vega	3	4	0	0	0	3	4
Boreostiba sibirica	82	106	0	0	0	86	102
Brachyusa concolor	3	4	0	0	0	3	4
Calodera aethiops	4	10	0	0	0	7	7
Calodera nigrita	3	3	0	0	0	3	3
Cephalocousya nivicola	1	3	0	0	0	2	2
Cypha laeviuscula	1	3	0	0	0	2	2
Dasygnypeta velata	2	6	0	0	0	2	6
Devia prospera	21	35	0	0	0	25	31
Dilacra luteipes	0	1	0	0	0	1	0
Dilacra vilis	0	0	0	0	0	0	0
Dinaraea aequata	15	25	0	0	0	22	18
Dinaraea angustula	1	6	0	0	0	3	4
Dinaraea arcana	2	4	0	0	0	3	3
Dinaraea linearis	3	5	0	0	0	4	4
Dochmonota clancula	8	12	0	0	0	10	10
Dochmonota rudiventris	0	6	0	0	0	0	6
Drusilla canaliculata	22	52	0	0	0	28	46
Encephalus complicans	0	2	0	0	0	1	1
Falagria caesa	3	15	0	0	0	9	9
Falagria sulcatula	8	8	0	0	0	8	8
Geostiba circellaris	11	22	0	0	0	13	20
Gnypeta caerulea	2	10	0	0	0	5	7
Gnypeta canaliculata	0	0	0	0	0	0	0
Gnypeta carbonaria	0	3	0	0	0	1	2
Gnypeta cavicollis	0	0	0	0	0	0	0
Gymnusa atra	0	1	0	0	0	0	1
Gymnusa brevicollis	2	12	0	0	0	7	7
Gyrophaena affinis	4	32	0	0	0	7	29
Gyrophaena bihamata	3	8	0	0	0	4	7
Gyrophaena boleti	16	23	0	0	0	18	21
Gyrophaena congrua	1	3	0	0	0	2	2
Gyrophaena fasciata	10	14	0	0	0	12	12
Gyrophaena gentilis	7	12	0	0	0	7	12
Gyrophaena joyi	2	2	0	0	0	2	2
Gyrophaena joyioides	10	19	0	0	0	12	17
Gyrophaena manca	3	10	0	0	0	10	3
Gyrophaena nana	3	22	0	0	0	3	22
Gyrophaena nitidula	0	0	0	0	0	0	0
Gyrophaena orientalis	0	0	0	0	0	0	0
Gyrophaena polita	8	8	0	0	0	8	8
Gyrophaena poweri	1	1	0	0	0	1	1
Gyrophaena pseudonana	0	0	0	0	0	0	0
Gyrophaena pulchella	3	3	0	0	0	3	3
Gyrophaena rugipennis	0	0	0	0	0	0	0
Gyrophaena strictula	6	8	0	0	0	7	7
Homalota nigricans	0	0	0	0	0	0	0
Homalota plana	11	19	0	0	0	13	17
Hydrosmecta subtilissima	1	1	0	0	0	1	1
Hygronoma dimidiata	2	8	0	0	0	5	5
Hygropora cunctans	0	2	0	0	0	1	1
Ilyobates bennetti	7	10	0	0	0	8	9
Ischnopoda leucopus	2	8	0	0	0	5	5
Ischnopoda umbratica	1	1	0	0	0	1	1
Leptusa fumida	9	15	0	0	0	14	10
Liogluta alpestris	2	15	0	0	0	10	7
Liogluta granigera	3	7	0	0	0	5	5
Liogluta longiuscula	13	13	0	0	0	13	13
Liogluta micans	0	10	0	0	0	5	5
Liogluta microptera	4	7	0	0	0	5	6
Liogluta turbida	0	0	0	0	0	0	0
Lomechusa emarginata	3	3	0	0	0	3	3
Lomechusa paradoxa	0	0	0	0	0	0	0
Lomechusa pubicollis	5	5	0	0	0	5	5
Lomechusoides sibiricus	0	0	0	0	0	0	0
Lomechusoides strumosus	0	0	0	0	0	0	0
Lypoglossa lateralis	1	15	0	0	0	8	8
Lyprocorrhe anceps	5	11	0	0	0	8	8
Meotica exilis	7	10	0	0	0	8	9
Meotica filiformis	1	2	0	0	0	2	1
Mniusa grandiceps	0	0	0	0	0	0	0
Mniusa incrassata	3	5	0	0	0	4	4
Mocyta amplicollis	0	0	0	0	0	0	0
Mocyta clientula	0	0	0	0	0	0	0
Mocyta fungi	53	93	0	0	0	81	65
Mocyta orphana	0	0	0	0	0	0	0
Myllaena dubia	9	11	0	0	0	10	10
Myllaena gracilis	4	4	0	0	0	4	4
Myllaena intermedia	10	18	0	0	0	14	14
Myllaena minuta	4	10	0	0	0	9	5
Neothetalia pulcherrima	0	0	0	0	0	0	0
Notothecta flavipes	5	7	0	0	0	6	6
Ocalea badia	8	8	0	0	0	8	8
Oligota pusillima	7	9	0	0	0	8	8
Oxypoda abdominalis	1	11	0	0	0	1	11
Oxypoda acuminata	14	21	0	0	0	16	19
Oxypoda advena	0	2	0	0	0	1	1
Oxypoda alternans	20	48	0	0	0	46	22
Oxypoda annularis	15	21	0	0	0	18	18
Oxypoda brachyptera	0	2	0	0	0	0	2
Oxypoda brevicornis	11	18	0	0	0	14	15
Oxypoda elongatula	1	9	0	0	0	5	5
Oxypoda flavicornis	3	5	0	0	0	4	4
Oxypoda funebris	1	12	0	0	0	5	8
Oxypoda haemorrhoa	0	7	0	0	0	3	4
Oxypoda islandica	0	4	0	0	0	2	2
Oxypoda lentula	1	1	0	0	0	1	1
Oxypoda longipes	3	3	0	0	0	3	3
Oxypoda nigricornis	0	6	0	0	0	3	3
Oxypoda opaca	27	44	0	0	0	32	39
Oxypoda praecox	1	1	0	0	0	1	1
Oxypoda procerula	1	11	0	0	0	6	6
Oxypoda skalitzkyi	0	4	0	0	0	1	3
Oxypoda soror	2	4	0	0	0	3	3
Oxypoda togata	0	6	0	0	0	2	4
Pella cognata	0	0	0	0	0	0	0
Pella humeralis	7	11	0	0	0	9	9
Pella limbata	0	2	0	0	0	2	0
Phloeopora nitidiventris	0	0	0	0	0	0	0
Phloeopora testacea	4	5	0	0	0	4	5
Phymatura brevicollis	2	2	0	0	0	2	2
Placusa atrata	4	4	0	0	0	4	4
Placusa complanata	0	1	0	0	0	0	1
Placusa depressa	4	5	0	0	0	5	4
Placusa pumilio	6	6	0	0	0	6	6
Placusa tachyporoides	39	49	0	0	0	41	47
Pyroglossa canaliculata	0	0	0	0	0	0	0
Pyroglossa mirabilis	0	0	0	0	0	0	0
Pyroglossa opaca	0	0	0	0	0	0	0
Schistoglossa aubei	2	4	0	0	0	3	3
Schistoglossa gemina	3	5	0	0	0	4	4
Tachyusa coarctata	6	6	0	0	0	6	6
Tachyusa concinna	0	0	0	0	0	0	0
Tachyusa objecta	0	0	0	0	0	0	0
Tinotus morion	0	10	0	0	0	10	0
Tomoglossa luteicornis	0	0	0	0	0	0	0
Euaesthetus bipunctatus	1	5	0	0	0	3	3
Euaesthetus ruficapillus	20	21	0	0	0	20	21
Euaesthetus ruficollis	0	0	0	0	0	0	0
Euaesthetus superlatus	6	6	0	0	0	6	6
Arrhenopeplus tesserula	2	6	0	0	0	2	6
Micropeplus laevipennis	0	0	0	0	0	0	0
Micropeplus porcatus	3	3	0	0	0	3	3
Bolitobius castaneus	3	4	0	0	0	3	4
Bolitobius cingulatus	8	15	0	0	0	9	14
Bryophacis maklini	2	4	0	0	0	3	3
Bryophacis rufus	0	0	0	0	0	0	0
Bryoporus cernuus	1	7	0	0	0	4	4
Carphacis striatus	6	6	0	0	0	6	6
Ischnosoma bergrothi	0	0	0	0	0	0	0
Ischnosoma longicorne	1	7	0	0	0	4	4
Ischnosoma splendidum	42	61	0	0	0	47	56
Lordithon arcuatus	0	0	0	0	0	0	0
Lordithon bicolor	0	0	0	0	0	0	0
Lordithon lunulatus	10	18	0	0	0	14	14
Lordithon pulchellus	2	2	0	0	0	2	2
Lordithon speciosus	2	2	0	0	0	2	2
Lordithon thoracicus	44	97	0	0	0	49	92
Lordithon trimaculatus	3	4	0	0	0	3	4
Mycetoporus additus	0	0	0	0	0	0	0
Mycetoporus altaicus	0	6	0	0	0	3	3
Mycetoporus bimaculatus	0	0	0	0	0	0	0
Mycetoporus clavicornis	0	5	0	0	0	3	2
Mycetoporus glaber	0	0	0	0	0	0	0
Mycetoporus lepidus	1	5	0	0	0	3	3
Mycetoporus longulus	1	1	0	0	0	1	1
Mycetoporus maerkelii	0	1	0	0	0	0	1
Mycetoporus montanus	0	0	0	0	0	0	0
Mycetoporus nigrans	0	23	0	0	0	0	23
Mycetoporus pachyraphis	1	1	0	0	0	1	1
Mycetoporus punctus	3	6	0	0	0	3	6
Olisthaerus megacephalus	2	11	0	0	0	4	9
Olisthaerus substriatus	4	4	0	0	0	4	4
Acidota crenata	11	25	0	0	0	15	21
Acidota cruentata	0	0	0	0	0	0	0
Acidota quadrata	12	21	0	0	0	15	18
Acrolocha pliginskii	5	13	0	0	0	9	9
Acrulia inflata	7	9	0	0	0	8	8
Anthobium atrocephalum	25	36	0	0	0	30	31
Anthobium melanocephalum	7	8	0	0	0	7	8
Anthophagus alpinus	10	24	0	0	0	14	20
Anthophagus angusticollis	6	9	0	0	0	7	8
Anthophagus caraboides	6	20	0	0	0	8	18
Anthophagus omalinus	10	40	0	0	0	12	38
Arpedium brachypterum	0	0	0	0	0	0	0
Arpedium brunnescens	0	0	0	0	0	0	0
Arpedium puncticolle	0	0	0	0	0	0	0
Arpedium quadrum	3	9	0	0	0	6	6
Arpedium tenue	0	0	0	0	0	0	0
Boreaphilus henningianus	1	13	0	0	0	6	8
Cylletron nivale	0	4	0	0	0	2	2
Deliphrum tectum	0	6	0	0	0	3	3
Dropephylla puella	0	0	0	0	0	0	0
Eudectus whitei	0	0	0	0	0	0	0
Eusphalerum luteum	17	23	0	0	0	17	23
Eusphalerum minutum	17	29	0	0	0	22	24
Eusphalerum sibiricum	0	0	0	0	0	0	0
Eusphalerum subsolanum	0	0	0	0	0	0	0
Eusphalerum tenenbaumi	0	0	0	0	0	0	0
Geodromicus plagiatus	4	16	0	0	0	7	13
Holoboreaphilus nordenskioldi	14	27	0	0	0	14	27
Mannerheimia arctica	0	6	0	0	0	3	3
Mannerheimia brevipennis	0	0	0	0	0	0	0
Micralymma brevilingue	1	7	0	0	0	4	4
Olophrum boreale	2	18	0	0	0	5	15
Olophrum consimile	8	22	0	0	0	12	18
Olophrum fuscum	1	3	0	0	0	2	2
Olophrum latum	19	21	0	0	0	19	21
Olophrum rotundicolle	5	23	0	0	0	9	19
Omalium caesum	5	7	0	0	0	5	7
Omalium curtipenne	0	0	0	0	0	0	0
Omalium excavatum	0	0	0	0	0	0	0
Omalium oxyacanthae	8	8	0	0	0	8	8
Omalium rivulare	26	82	0	0	0	58	50
Omalium strigicolle	2	4	0	0	0	3	3
Phloeonomus pusillus	8	8	0	0	0	8	8
Phloeostiba lapponica	18	167	0	0	0	18	167
Phloeostiba plana	13	18	0	0	0	15	16
Phyllodrepa nigra	11	11	0	0	0	11	11
Phyllodrepa rufipennis	0	0	0	0	0	0	0
Porrhodites fenestralis	1	2	0	0	0	1	2
Pycnoglypta heydeni	0	1	0	0	0	0	1
Pycnoglypta lurida	1	7	0	0	0	4	4
Xylodromus depressus	0	0	0	0	0	0	0
Oxyporus aequicollis	0	0	0	0	0	0	0
Oxyporus mannerheimii	0	3	0	0	0	0	3
Oxyporus maxillosus	5	20	0	0	0	5	20
Oxyporus rufus	2	12	0	0	0	5	9
Anotylus insecatus	20	26	0	0	0	21	25
Anotylus inustus	10	10	0	0	0	10	10
Anotylus nitidulus	15	15	0	0	0	15	15
Anotylus rugosoides	0	0	0	0	0	0	0
Anotylus rugosus	35	52	0	0	0	40	47
Anotylus sculpturatus	6	8	0	0	0	8	6
Anotylus tetracarinatus	44	50	0	0	0	45	49
Aploderus caelatus	5	9	0	0	0	7	7
Bledius bicornis	0	1	0	0	0	1	0
Bledius denticollis	0	15	0	0	0	0	15
Bledius dissimilis	4	4	0	0	0	4	4
Bledius erraticus	13	21	0	0	0	17	17
Bledius fergussoni	0	4	0	0	0	2	2
Bledius gallicus	18	30	0	0	0	23	25
Bledius littoralis	0	0	0	0	0	0	0
Bledius opacus	16	27	0	0	0	23	20
Bledius pallipes	1	1	0	0	0	1	1
Bledius poppiusi	0	14	0	0	0	7	7
Bledius procerulus	1	1	0	0	0	1	1
Bledius rugosulus	0	0	0	0	0	0	0
Bledius spectabilis	3	6	0	0	0	5	4
Bledius subterraneus	3	13	0	0	0	8	8
Bledius tenenbaumi	0	0	0	0	0	0	0
Bledius tricornis	15	19	0	0	0	17	17
Carpelimus bilineatus	18	29	0	0	0	23	24
Carpelimus corticinus	21	34	0	0	0	25	30
Carpelimus despectus	3	3	0	0	0	3	3
Carpelimus elongatulus	25	32	0	0	0	28	29
Carpelimus exiguus	14	14	0	0	0	14	14
Carpelimus foveolatus	4	4	0	0	0	4	4
Carpelimus gracilis	14	15	0	0	0	14	15
Carpelimus impressus	6	8	0	0	0	7	7
Carpelimus lindrothi	7	18	0	0	0	18	7
Carpelimus modestus	0	0	0	0	0	0	0
Carpelimus obesus	14	17	0	0	0	15	16
Carpelimus poppiusi	0	0	0	0	0	0	0
Carpelimus pusillus	19	32	0	0	0	22	29
Carpelimus rivularis	8	18	0	0	0	13	13
Carpelimus subtilis	9	9	0	0	0	9	9
Coprophilus schubertii	0	0	0	0	0	0	0
Deleaster dichrous	21	27	0	0	0	24	24
Manda mandibularis	3	3	0	0	0	3	3
Oxytelus laqueatus	29	45	0	0	0	34	40
Oxytelus piceus	16	16	0	0	0	16	16
Oxytelus sculptus	8	17	0	0	0	11	14
Platystethus arenarius	6	12	0	0	0	9	9
Platystethus capito	0	0	0	0	0	0	0
Platystethus cornutus	13	13	0	0	0	13	13
Platystethus nitens	12	49	0	0	0	12	49
Platystethus nodifrons	0	2	0	0	0	1	1
Syntomium aeneum	14	14	0	0	0	14	14
Thinodromus arcuatus	17	17	0	0	0	17	17
Achenium humile	0	0	0	0	0	0	0
Astenus gracilis	7	15	0	0	0	11	11
Astenus procerus	4	4	0	0	0	4	4
Lathrobium brunnipes	21	36	0	0	0	32	25
Lathrobium dimidiatipenne	0	0	0	0	0	0	0
Lathrobium elongatum	8	12	0	0	0	10	10
Lathrobium flavipes	0	0	0	0	0	0	0
Lathrobium fovulum	14	15	0	0	0	15	14
Lathrobium geminum	5	17	0	0	0	10	12
Lathrobium impressum	9	15	0	0	0	12	12
Lathrobium latum	0	0	0	0	0	0	0
Lathrobium longulum	22	27	0	0	0	24	25
Lathrobium poljarne	0	0	0	0	0	0	0
Lathrobium rufipenne	7	10	0	0	0	9	8
Leptobium gracile	0	0	0	0	0	0	0
Lobrathium indubium	0	0	0	0	0	0	0
Ochthephilum fracticorne	12	27	0	0	0	17	22
Paederus fuscipes	17	90	0	0	0	20	87
Paederus littoralis	11	11	0	0	0	11	11
Paederus riparius	15	22	0	0	0	18	19
Platydomene picipes	0	0	0	0	0	0	0
Rugilus angustatus	6	9	0	0	0	7	8
Rugilus geniculatus	1	3	0	0	0	1	3
Rugilus rufipes	30	50	0	0	0	37	43
Rugilus similis	1	2	0	0	0	1	2
Scopaeus gracilis	9	9	0	0	0	9	9
Scopaeus laevigatus	18	22	0	0	0	20	20
Scopaeus pusillus	0	0	0	0	0	0	0
Sunius propinquus	0	0	0	0	0	0	0
Tetartopeus baicalicus	0	0	0	0	0	0	0
Tetartopeus quadratus	0	7	0	0	0	7	0
Tetartopeus terminatus	0	14	0	0	0	12	2
Tetartopeus zetterstedti	0	8	0	0	0	4	4
Megarthrus denticollis	15	19	0	0	0	17	17
Megarthrus depressus	0	23	0	0	0	18	5
Megarthrus hemipterus	0	0	0	0	0	0	0
Megarthrus nitidulus	0	4	0	0	0	2	2
Megarthrus prosseni	0	5	0	0	0	5	0
Metopsia clypeata	0	6	0	0	0	5	1
Proteinus altaicus	0	0	0	0	0	0	0
Proteinus brachypterus	20	54	0	0	0	48	26
Proteinus crenulatus	0	1	0	0	0	0	1
Proteinus laevigatus	10	12	0	0	0	11	11
Brachygluta fossulata	12	18	0	0	0	15	15
Brachygluta haematica	0	0	0	0	0	0	0
Bryaxis bulbifer	0	0	0	0	0	0	0
Euplectus brunneus	2	2	0	0	0	2	2
Euplectus karstenii	19	21	0	0	0	19	21
Euplectus kirbii	6	6	0	0	0	6	6
Pselaphaulax dresdensis	0	0	0	0	0	0	0
Pselaphus heisei	14	24	0	0	0	19	19
Rybaxis longicornis	17	31	0	0	0	24	24
Tyrus mucronatus	12	14	0	0	0	13	13
Scaphidium quadrimaculatum	25	42	0	0	0	32	35
Scaphisoma agaricinum	14	28	0	0	0	19	23
Scaphisoma assimile	2	2	0	0	0	2	2
Scaphisoma boleti	12	14	0	0	0	12	14
Scaphisoma boreale	0	0	0	0	0	0	0
Scaphisoma inopinatum	0	0	0	0	0	0	0
Scaphisoma limbatum	0	0	0	0	0	0	0
Scaphisoma subalpinum	3	8	0	0	0	5	6
Euconnus claviger	0	0	0	0	0	0	0
Eutheia linearis	0	0	0	0	0	0	0
Stenichnus bicolor	12	14	0	0	0	12	14
Bisnius cephalotes	0	0	0	0	0	0	0
Bisnius fimetarius	0	34	0	0	0	7	27
Bisnius friebi	0	0	0	0	0	0	0
Bisnius longicollis	0	0	0	0	0	0	0
Bisnius nigriventris	0	4	0	0	0	2	2
Bisnius nitidulus	0	2	0	0	0	2	0
Bisnius puella	0	7	0	0	0	3	4
Bisnius scribae	0	0	0	0	0	0	0
Bisnius sordidus	11	16	0	0	0	11	16
Bisnius spermophili	0	0	0	0	0	0	0
Creophilus maxillosus	12	32	0	0	0	16	28
Dinothenarus fossor	0	1	0	0	0	1	0
Dinothenarus pubescens	0	0	0	0	0	0	0
Dinothenarus sibiricus	0	0	0	0	0	0	0
Eccoptolonthus rutiliventris	0	0	0	0	0	0	0
Erichsonius cinerascens	16	25	0	0	0	20	21
Gabrius appendiculatus	12	17	0	0	0	13	16
Gabrius astutus	0	0	0	0	0	0	0
Gabrius austriacus	0	0	0	0	0	0	0
Gabrius nigritulus	6	7	0	0	0	6	7
Gabrius osseticus	9	16	0	0	0	12	13
Gabrius sphagnicola	0	0	0	0	0	0	0
Gabrius splendidulus	18	22	0	0	0	19	21
Gabrius trossulus	8	17	0	0	0	11	14
Gabronthus thermarum	4	9	0	0	0	4	9
Heterothops dissimilis	8	8	0	0	0	8	8
Heterothops praevius	1	8	0	0	0	1	8
Heterothops quadripunctulus	2	5	0	0	0	3	4
Heterothops tenuiventris	0	0	0	0	0	0	0
Neobisnius procerulus	6	6	0	0	0	6	6
Neobisnius villosulus	3	4	0	0	0	3	4
Ocypus aeneocephalus	2	2	0	0	0	2	2
Ocypus fulvipennis	1	1	0	0	0	1	1
Ocypus fuscatus	4	6	0	0	0	5	5
Ocypus fuscoaeneus	0	0	0	0	0	0	0
Ocypus nitens	15	17	0	0	0	16	16
Ocypus ophthalmicus	9	16	0	0	0	12	13
Ocypus picipennis	1	1	0	0	0	1	1
Ontholestes murinus	12	18	0	0	0	14	16
Ontholestes tessellatus	9	11	0	0	0	9	11
Philonthus addendus	7	13	0	0	0	9	11
Philonthus albipes	8	24	0	0	0	14	18
Philonthus atratus	5	8	0	0	0	6	7
Philonthus binotatus	0	0	0	0	0	0	0
Philonthus carbonarius	64	76	0	0	0	67	73
Philonthus caucasicus	0	1	0	0	0	0	1
Philonthus chalceus	0	0	0	0	0	0	0
Philonthus cognatus	41	54	0	0	0	44	51
Philonthus concinnus	68	77	0	0	0	68	77
Philonthus confinis	0	0	0	0	0	0	0
Philonthus coprophilus	1	1	0	0	0	1	1
Philonthus corruscus	8	8	0	0	0	8	8
Philonthus corvinus	1	3	0	0	0	2	2
Philonthus cruentatus	6	8	0	0	0	6	8
Philonthus cyanipennis	0	0	0	0	0	0	0
Philonthus debilis	4	17	0	0	0	9	12
Philonthus decorus	16	23	0	0	0	18	21
Philonthus dimidiatipennis	0	0	0	0	0	0	0
Philonthus discoideus	8	15	0	0	0	11	12
Philonthus ebeninus	0	0	0	0	0	0	0
Philonthus ephippium	0	0	0	0	0	0	0
Philonthus fumarius	6	6	0	0	0	6	6
Philonthus furcifer	0	0	0	0	0	0	0
Philonthus kiautschauensis	0	0	0	0	0	0	0
Philonthus laminatus	6	7	0	0	0	6	7
Philonthus latiusculus	0	0	0	0	0	0	0
Philonthus lederi	0	3	0	0	0	1	2
Philonthus lepidus	7	7	0	0	0	7	7
Philonthus longicornis	4	7	0	0	0	4	7
Philonthus mannerheimi	1	1	0	0	0	1	1
Philonthus marginatus	10	16	0	0	0	11	15
Philonthus micans	10	18	0	0	0	13	15
Philonthus nigrita	1	9	0	0	0	5	5
Philonthus nitidus	2	11	0	0	0	6	7
Philonthus parvicornis	0	0	0	0	0	0	0
Philonthus politus	18	30	0	0	0	22	26
Philonthus poppiusi	0	0	0	0	0	0	0
Philonthus punctus	6	6	0	0	0	6	6
Philonthus quisquiliarius	21	43	0	0	0	30	34
Philonthus rectangulus	10	18	0	0	0	13	15
Philonthus rotundicollis	13	16	0	0	0	14	15
Philonthus rubripennis	8	16	0	0	0	12	12
Philonthus rufipes	0	0	0	0	0	0	0
Philonthus salinus	1	1	0	0	0	1	1
Philonthus sanguinolentus	12	15	0	0	0	13	14
Philonthus splendens	12	16	0	0	0	14	14
Philonthus subvirescens	1	13	0	0	0	4	10
Philonthus succicola	12	18	0	0	0	13	17
Philonthus tenuicornis	8	23	0	0	0	16	15
Philonthus transbaicalia	0	0	0	0	0	0	0
Philonthus umbratilis	2	13	0	0	0	7	8
Philonthus varians	17	32	0	0	0	21	28
Philonthus ventralis	0	2	0	0	0	0	2
Philonthus virgo	0	0	0	0	0	0	0
Platydracus fulvipes	5	13	0	0	0	8	10
Platydracus latebricola	3	5	0	0	0	4	4
Platydracus stercorarius	17	17	0	0	0	17	17
Quedionuchus glaber	0	10	0	0	0	10	0
Quedionuchus plagiatus	33	44	0	0	0	35	42
Quedius altaicus	0	0	0	0	0	0	0
Quedius boopoides	1	13	0	0	0	7	7
Quedius boops	3	13	0	0	0	6	10
Quedius brevis	4	9	0	0	0	6	7
Quedius centrasiaticus	0	0	0	0	0	0	0
Quedius dilatatus	1	3	0	0	0	2	2
Quedius fellmani	6	28	0	0	0	15	19
Quedius fulgidus	5	5	0	0	0	5	5
Quedius fuliginosus	10	20	0	0	0	14	16
Quedius fulvicollis	5	12	0	0	0	8	9
Quedius jenisseensis	0	0	0	0	0	0	0
Quedius limbatus	8	14	0	0	0	10	12
Quedius longicornis	0	0	0	0	0	0	0
Quedius mesomelinus	21	34	0	0	0	26	29
Quedius microps	5	5	0	0	0	5	5
Quedius molochinus	6	13	0	0	0	9	10
Quedius ochripennis	11	11	0	0	0	11	11
Quedius paraboops	0	0	0	0	0	0	0
Quedius picipes	1	2	0	0	0	1	2
Quedius puncticollis	0	0	0	0	0	0	0
Quedius sublimbatus	4	9	0	0	0	4	9
Quedius tenellus	4	7	0	0	0	5	6
Rabigus pullus	0	0	0	0	0	0	0
Rabigus tenuis	2	2	0	0	0	2	2
Staphylinus erythropterus	5	10	0	0	0	8	7
Tasgius morsitans	0	1	0	0	0	0	1
Dianous coerulescens	4	5	0	0	0	4	5
Stenus aereus	0	0	0	0	0	0	0
Stenus altaicus	0	0	0	0	0	0	0
Stenus argus	2	6	0	0	0	3	5
Stenus assequens	0	4	0	0	0	1	3
Stenus aterrimus	0	0	0	0	0	0	0
Stenus auriger	0	0	0	0	0	0	0
Stenus baicalensis	0	0	0	0	0	0	0
Stenus biguttatus	0	12	0	0	0	6	6
Stenus bimaculatus	17	20	0	0	0	18	19
Stenus binotatus	11	14	0	0	0	12	13
Stenus bohemicus	0	8	0	0	0	3	5
Stenus boops	30	35	0	0	0	32	33
Stenus calcaratus	0	0	0	0	0	0	0
Stenus canaliculatus	8	19	0	0	0	11	16
Stenus carbonarius	0	10	0	0	0	4	6
Stenus cautus	0	0	0	0	0	0	0
Stenus cephallenicus	0	0	0	0	0	0	0
Stenus cicindeloides	15	27	0	0	0	20	22
Stenus circularis	1	2	0	0	0	1	2
Stenus clavicornis	14	25	0	0	0	19	20
Stenus comma	9	23	0	0	0	14	18
Stenus confusus	0	0	0	0	0	0	0
Stenus crassus	5	9	0	0	0	6	8
Stenus europaeus	0	3	0	0	0	1	2
Stenus excubitor	0	6	0	0	0	3	3
Stenus exspectatus	0	0	0	0	0	0	0
Stenus fornicatus	4	4	0	0	0	4	4
Stenus fuscipes	3	8	0	0	0	5	6
Stenus gibbicollis	0	0	0	0	0	0	0
Stenus humboldti	0	0	0	0	0	0	0
Stenus humilis	15	17	0	0	0	15	17
Stenus hyperboreus	2	4	0	0	0	2	4
Stenus hypoproditor	1	1	0	0	0	1	1
Stenus immarginatus	0	8	0	0	0	0	8
Stenus incrassatus	3	16	0	0	0	9	10
Stenus jacuticus	0	0	0	0	0	0	0
Stenus juno	17	27	0	0	0	21	23
Stenus kolbei	0	0	0	0	0	0	0
Stenus kongsbergensis	0	0	0	0	0	0	0
Stenus labilis	3	5	0	0	0	4	4
Stenus lagopodis	0	0	0	0	0	0	0
Stenus latipennis	0	0	0	0	0	0	0
Stenus ludyi	1	3	0	0	0	1	3
Stenus lustrator	2	2	0	0	0	2	2
Stenus morio	1	7	0	0	0	2	6
Stenus nanus	1	1	0	0	0	1	1
Stenus nigritulus	0	3	0	0	0	1	2
Stenus nitens	2	21	0	0	0	12	11
Stenus noctivagus	0	0	0	0	0	0	0
Stenus opticus	0	1	0	0	0	0	1
Stenus pallipes	9	9	0	0	0	9	9
Stenus pallitarsis	2	6	0	0	0	2	6
Stenus palposus	1	7	0	0	0	4	4
Stenus palustris	2	16	0	0	0	8	10
Stenus permundus	0	0	0	0	0	0	0
Stenus proditor	0	2	0	0	0	1	1
Stenus rigidus	0	0	0	0	0	0	0
Stenus rufomaculatus	0	0	0	0	0	0	0
Stenus ruralis	1	3	0	0	0	2	2
Stenus semiputatus	0	0	0	0	0	0	0
Stenus sibiricus	0	3	0	0	0	0	3
Stenus similis	18	29	0	0	0	21	26
Stenus strandi	0	10	0	0	0	5	5
Stenus tarsalis	7	15	0	0	0	9	13
Stenus veselovae	0	0	0	0	0	0	0
Stenus wuesthoffi	0	0	0	0	0	0	0
Cilea silphoides	14	20	0	0	0	16	18
Lamprinodes saginatus	1	1	0	0	0	1	1
Sepedophilus bipustulatus	0	0	0	0	0	0	0
Sepedophilus constans	0	2	0	0	0	1	1
Sepedophilus immaculatus	10	10	0	0	0	10	10
Sepedophilus littoreus	23	35	0	0	0	26	32
Sepedophilus marshami	30	42	0	0	0	34	38
Sepedophilus pedicularius	3	7	0	0	0	5	5
Sepedophilus testaceus	30	68	0	0	0	56	42
Tachinus absconditus	0	0	0	0	0	0	0
Tachinus arcticus	0	0	0	0	0	0	0
Tachinus basalis	0	11	0	0	0	1	10
Tachinus bernhaueri	0	0	0	0	0	0	0
Tachinus bicuspidatus	0	0	0	0	0	0	0
Tachinus bipustulatus	6	6	0	0	0	6	6
Tachinus brevipennis	0	0	0	0	0	0	0
Tachinus corticinus	26	42	0	0	0	27	41
Tachinus discoideus	0	0	0	0	0	0	0
Tachinus elongatus	8	38	0	0	0	11	35
Tachinus fimetarius	12	13	0	0	0	12	13
Tachinus instabilis	0	1	0	0	0	0	1
Tachinus laticollis	17	24	0	0	0	20	21
Tachinus lignorum	9	21	0	0	0	15	15
Tachinus marginatus	0	10	0	0	0	5	5
Tachinus marginellus	15	30	0	0	0	22	23
Tachinus pallipes	16	28	0	0	0	22	22
Tachinus proximus	1	15	0	0	0	7	9
Tachinus punctipennis	0	0	0	0	0	0	0
Tachinus rufipennis	0	0	0	0	0	0	0
Tachinus rufipes	1	34	0	0	0	1	34
Tachinus rufitarsis	0	0	0	0	0	0	0
Tachinus scapularis	0	0	0	0	0	0	0
Tachinus splendens	0	0	0	0	0	0	0
Tachinus subterraneus	7	12	0	0	0	7	12
Tachyporus abdominalis	23	39	0	0	0	29	33
Tachyporus atriceps	96	105	0	0	0	96	105
Tachyporus chrysomelinus	5	77	0	0	0	68	14
Tachyporus corpulentus	0	0	0	0	0	0	0
Tachyporus dispar	17	18	0	0	0	17	18
Tachyporus formosus	5	6	0	0	0	5	6
Tachyporus hypnorum	12	18	0	0	0	15	15
Tachyporus nitidulus	113	168	0	0	0	115	166
Tachyporus obscurellus	0	0	0	0	0	0	0
Tachyporus obtusus	24	28	0	0	0	26	26
Tachyporus pallidus	2	10	0	0	0	6	6
Tachyporus pulchellus	0	5	0	0	0	0	5
Tachyporus pusillus	1	41	0	0	0	6	36
Tachyporus quadriscopulatus	0	0	0	0	0	0	0
Tachyporus scitulus	3	13	0	0	0	8	8
Tachyporus solutus	14	21	0	0	0	16	19
Tachyporus terminalis	0	0	0	0	0	0	0
Tachyporus tersus	0	0	0	0	0	0	0
Tachyporus transversalis	5	9	0	0	0	6	8
Trichophya pilicornis	23	25	0	0	0	24	24
Atrecus pilicornis	5	8	0	0	0	6	7
Gyrohypnus angustatus	6	31	0	0	0	23	14
Gyrohypnus atratus	9	11	0	0	0	10	10
Gyrohypnus fracticornis	5	12	0	0	0	7	10
Gyrohypnus punctulatus	0	4	0	0	0	4	0
Hypnogyra angularis	0	15	0	0	0	15	0
Leptacinus batychrus	1	4	0	0	0	1	4
Leptacinus formicetorum	7	11	0	0	0	9	9
Leptacinus pusillus	6	8	0	0	0	6	8
Leptacinus sulcifrons	10	11	0	0	0	10	11
Megalinus glabratus	0	2	0	0	0	2	0
Nudobius lentus	13	21	0	0	0	16	18
Othius angustus	2	10	0	0	0	5	7
Othius lapidicola	2	4	0	0	0	3	3
Othius punctulatus	12	28	0	0	0	21	19
Othius subuliformis	0	31	0	0	0	29	2
Xantholinus dvoraki	0	0	0	0	0	0	0
Xantholinus laevigatus	5	8	0	0	0	5	8
Xantholinus linearis	49	70	0	0	0	52	67
Xantholinus longiventris	16	17	0	0	0	16	17
Xantholinus tricolor	10	17	0	0	0	13	14
Atheta nigritula	1	3	0	0	0	2	2
Atheta pittionii	7	8	0	0	0	7	8
Atheta tmolosensis	0	0	0	0	0	0	0
Atheta volans	2	8	0	0	0	5	5
Bibloplectus ambiguus	10	12	0	0	0	11	11
Bryophacis crassicornis	0	0	0	0	0	0	0
Bythinus macropalpus	1	1	0	0	0	1	1
Carpelimus manchuricus	0	0	0	0	0	0	0
Deinopsis erosa	5	5	0	0	0	5	5
Gyrophaena obsoleta	0	0	0	0	0	0	0
Mycetoporus mulsanti	0	2	0	0	0	2	0
Ocyusa maura	7	13	0	0	0	10	10
Oxypoda hansseni	0	0	0	0	0	0	0
Phloeonomus sjobergi	2	2	0	0	0	2	2
Rhopalocerina clavigera	0	0	0	0	0	0	0
Schistoglossa viduata	0	8	0	0	0	4	4
Stenus bifoveolatus	15	29	0	0	0	21	23
Stenus bilineatus	3	8	0	0	0	4	7
Stenus flavipalpis	12	17	0	0	0	12	17
Stenus fossulatus	5	7	0	0	0	5	7
Stenus glabellus	0	0	0	0	0	0	0
Stenus kiesenwetteri	3	3	0	0	0	3	3
Stenus latifrons	16	16	0	0	0	16	16
Stenus melanarius	9	18	0	0	0	11	16
Stenus sylvester	0	2	0	0	0	1	1
Thinonoma atra	8	15	0	0	0	11	12
Trimium brevicorne	16	19	0	0	0	17	18
Zyras collaris	2	3	0	0	0	2	3
Trimium brevicorne	16	19	0	0	0	17	18
Zyras collaris	2	3	0	0	0	2	3
